# Supplementary material for: 2-(4-Bromo­phen­yl)-3,4-dihydro­isoquinolin-2-ium thio­cyanate hemihydrate
Source: Acta Crystallogr Sect E Struct Rep Online. 2011 Sep 30;67(Pt 10):o2766. doi: 10.1107/S1600536811038542 (PMC3201475; doi:10.1107/S1600536811038542)
Supplement: Supplementary file 2 [file e-67-o2766-Isup2.hkl]

# 
# h,k,l, Fc-squared, Fo-squared, sigma(Fo-squared) and status flag 
# 
data_I
_shelx_title ' D in P-1' 
_shelx_refln_list_code          4 
_shelx_F_calc_maximum      163.55 
_exptl_crystal_F_000       358.00 
_reflns_d_resolution_high  0.8255 
 
loop_ 
 _symmetry_equiv_pos_as_xyz 
 'x, y, z' 
 '-x, -y, -z' 
 
_cell_length_a     9.0211 
_cell_length_b     9.2685 
_cell_length_c    10.7284 
_cell_angle_alpha  81.174 
_cell_angle_beta   66.699 
_cell_angle_gamma  68.368 
 
_shelx_F_squared_multiplier     1.000 
 
loop_ 
 _refln_index_h 
 _refln_index_k 
 _refln_index_l 
 _refln_F_squared_calc 
 _refln_F_squared_meas 
 _refln_F_squared_sigma 
 _refln_observed_status 
   1   0   0      864.66      850.37     13.08 o 
   2   0   0     3368.47     3372.29     33.50 o 
   3   0   0      628.07      697.95      8.34 o 
   4   0   0        5.87        5.73      1.80 o 
   5   0   0      109.19      144.15     11.44 o 
   6   0   0      290.67      288.80      5.93 o 
   7   0   0       29.13       27.73      2.82 o 
   8   0   0      115.52      119.21      5.32 o 
   9   0   0       27.10       24.20      4.02 o 
  -9   1   0       49.39       51.12      4.70 o 
  -8   1   0       96.91      104.17      4.93 o 
  -7   1   0      190.16      199.90      5.65 o 
  -6   1   0       58.31       64.81      3.41 o 
  -5   1   0      124.53      131.23      3.89 o 
  -4   1   0     2085.81     2034.08     24.43 o 
  -3   1   0      169.09      178.94      3.37 o 
  -2   1   0     5375.27     5493.09     54.08 o 
  -1   1   0      460.34      461.88      7.85 o 
   1   1   0      319.22      253.14      6.98 o 
   2   1   0     1454.00     1587.56     16.10 o 
   3   1   0      130.42      110.35      2.32 o 
   4   1   0     1329.01     1307.61     11.86 o 
   5   1   0     1682.31     1724.64     15.50 o 
   6   1   0      817.17      779.54     10.63 o 
   7   1   0      140.50      133.86      4.96 o 
   8   1   0       28.63       25.47      3.17 o 
   9   1   0       13.75       18.35      3.85 o 
  -8   2   0       20.96       16.56      3.30 o 
  -7   2   0       16.67       22.75      3.20 o 
  -6   2   0      207.69      194.69      8.30 o 
  -5   2   0      287.53      274.20      5.57 o 
  -4   2   0     1255.39     1221.42     14.42 o 
  -3   2   0     1964.28     1953.00     25.69 o 
  -2   2   0      177.15      186.66      2.44 o 
  -1   2   0     4836.86     5161.53     42.03 o 
   0   2   0     1280.66     1358.23     11.55 o 
   1   2   0     1402.60     1583.86     20.19 o 
   2   2   0     2427.12     2257.90     44.41 o 
   3   2   0     4159.17     4403.72     36.33 o 
   4   2   0      880.45      853.27      8.36 o 
   5   2   0      443.31      446.07      5.41 o 
   6   2   0        7.21        6.39      2.02 o 
   7   2   0       75.55       90.33      6.75 o 
   8   2   0       30.16       33.16      3.26 o 
   9   2   0       11.86       10.57      3.55 o 
  -8   3   0       25.17       16.85      3.68 o 
  -7   3   0       72.31       65.89      4.15 o 
  -6   3   0      426.57      404.60     10.80 o 
  -5   3   0     1320.44     1284.11     35.95 o 
  -4   3   0       84.98       92.40      4.07 o 
  -3   3   0      660.45      625.12      6.50 o 
  -2   3   0      203.53      191.68      2.81 o 
  -1   3   0      129.17      152.75      2.34 o 
   0   3   0     1394.35     1357.48     11.83 o 
   1   3   0     3552.64     3656.58     36.69 o 
   2   3   0      129.10      152.08      3.02 o 
   3   3   0     4023.52     3985.22     33.15 o 
   4   3   0       21.27       22.49      1.35 o 
   5   3   0      473.08      479.91      5.79 o 
   6   3   0        3.88        6.34      1.55 o 
   7   3   0        0.84        1.12      3.59 o 
   8   3   0      173.49      178.99      5.50 o 
   9   3   0       16.72       22.12      4.56 o 
  10   3   0       41.12       40.08      4.48 o 
  -7   4   0       99.52       98.53      5.09 o 
  -6   4   0       15.50       18.20      4.52 o 
  -5   4   0        0.98        0.59      4.03 o 
  -4   4   0        2.18       -1.47      1.99 o 
  -3   4   0      273.47      265.11      5.29 o 
  -2   4   0        4.61        5.21      1.07 o 
  -1   4   0     3020.40     2970.62     26.99 o 
   0   4   0     1280.82     1417.80     12.68 o 
   1   4   0     1698.14     1636.54     14.25 o 
   2   4   0      501.20      504.69     10.52 o 
   3   4   0      326.15      330.58      5.35 o 
   4   4   0       34.79       36.55      1.66 o 
   5   4   0       15.84       13.80      1.49 o 
   6   4   0       17.42       12.84      1.72 o 
   7   4   0      183.47      190.15      5.21 o 
   8   4   0       93.42       92.25      6.10 o 
   9   4   0       19.66       15.86      4.44 o 
  10   4   0       18.63       19.98      5.21 o 
  -6   5   0       29.32       29.34      3.83 o 
  -5   5   0      153.04      156.55      8.95 o 
  -4   5   0       77.22       76.27      3.90 o 
  -3   5   0      666.77      674.26      9.74 o 
  -2   5   0      515.79      526.65      6.55 o 
  -1   5   0      111.38       95.10      2.59 o 
   0   5   0       21.26       12.75      1.24 o 
   1   5   0        1.79        1.57      1.08 o 
   2   5   0        0.54        1.12      0.59 o 
   3   5   0      178.06      161.43      3.83 o 
   4   5   0      124.66      121.32      3.81 o 
   5   5   0      757.37      755.01     10.53 o 
   6   5   0      255.54      263.80      6.14 o 
   7   5   0      272.29      261.50      5.89 o 
   8   5   0       52.91       53.09      5.02 o 
   9   5   0       11.12        9.62      4.41 o 
  -6   6   0       22.14       25.20      3.84 o 
  -5   6   0      126.93      120.71      6.71 o 
  -4   6   0       37.11       45.31      3.43 o 
  -3   6   0      195.24      182.57      5.04 o 
  -2   6   0      288.49      278.73      5.69 o 
  -1   6   0       24.70       20.79      1.72 o 
   0   6   0       40.57       45.98      1.92 o 
   1   6   0       12.63       14.31      1.56 o 
   2   6   0        6.93        9.12      1.71 o 
   3   6   0      832.75      772.75     20.35 o 
   4   6   0      268.60      281.25      5.77 o 
   5   6   0      188.06      187.46      5.51 o 
   6   6   0      186.71      195.38     13.48 o 
   7   6   0       17.32       16.92      3.77 o 
   8   6   0        2.98        2.40      4.12 o 
   9   6   0        0.59        2.64      4.18 o 
  -5   7   0        2.16       -2.21      5.62 o 
  -4   7   0       16.06       20.14      3.30 o 
  -3   7   0       27.81       23.79      3.15 o 
  -2   7   0        0.09       -1.25      2.16 o 
  -1   7   0        0.20       -1.76      2.09 o 
   0   7   0       94.92      115.43      5.52 o 
   1   7   0      112.84       97.68      3.55 o 
   2   7   0      239.34      238.61      5.31 o 
   3   7   0       96.66       92.11      5.55 o 
   4   7   0      207.70      191.84      5.17 o 
   5   7   0       11.26        8.25      2.49 o 
   6   7   0        0.73        1.17      2.29 o 
   7   7   0        3.17        2.92      2.68 o 
   8   7   0       39.35       36.39      3.63 o 
   9   7   0       16.13       10.33      4.70 o 
  -4   8   0        0.31        5.50      4.76 o 
  -3   8   0        2.66        5.76      4.31 o 
  -2   8   0       48.37       60.65      5.18 o 
  -1   8   0       18.12       17.94      3.54 o 
   0   8   0      244.12      247.28      5.93 o 
   1   8   0       46.91       49.03      3.07 o 
   2   8   0       56.16       51.72      3.26 o 
   3   8   0       11.46       11.61      2.58 o 
   4   8   0       64.16       64.32      3.75 o 
   5   8   0       41.37       35.72      3.45 o 
   6   8   0       25.09       30.89      3.35 o 
   7   8   0        8.88        7.70      4.61 o 
   8   8   0       34.47       34.71      4.08 o 
  -2   9   0       28.86       28.88      5.05 o 
  -1   9   0       12.49       15.88      4.33 o 
   0   9   0       70.95       51.22      5.47 o 
   1   9   0        0.98       -3.28      2.54 o 
   2   9   0        0.56       -1.38      2.56 o 
   3   9   0        4.49        1.53      2.84 o 
   4   9   0        6.82        4.31      3.11 o 
   5   9   0      113.13      111.89      5.02 o 
   6   9   0        5.16        5.93      3.39 o 
   7   9   0        1.04        1.00      3.10 o 
   8   9   0        1.02        0.83      3.65 o 
  -1  10   0        0.70        2.14      4.57 o 
   0  10   0        0.75        4.49      3.91 o 
   1  10   0        4.57        2.05      3.04 o 
   2  10   0       11.42       13.89      6.28 o 
   3  10   0        8.26       10.50      3.99 o 
   4  10   0       25.41       28.13      3.65 o 
   5  10   0       11.31       11.23      3.72 o 
   6  10   0        0.32       -4.87      3.50 o 
   7  10   0        7.69        5.64      3.94 o 
   3  11   0        2.35        9.03      3.78 o 
   4  11   0        9.80        4.15      5.81 o 
  -6 -10   1       11.82       17.42      3.95 o 
  -5 -10   1        0.18       -2.24      4.56 o 
  -4 -10   1        7.82        8.22      3.52 o 
  -3 -10   1        0.34       -0.83      4.68 o 
  -2 -10   1        1.79        0.20      3.26 o 
  -1 -10   1       13.49       10.69      5.31 o 
   0 -10   1       18.50       20.94      5.67 o 
   1 -10   1        7.58        9.41      4.70 o 
  -7  -9   1       32.26       35.76      4.15 o 
  -6  -9   1        5.25        8.08      3.36 o 
  -5  -9   1        9.70       10.70      3.42 o 
  -4  -9   1        0.87       -0.94      2.78 o 
  -3  -9   1        1.31        5.75      2.87 o 
  -2  -9   1       44.70       39.95      3.62 o 
  -1  -9   1       22.75       24.08      3.07 o 
   0  -9   1       40.58       46.60      3.71 o 
   1  -9   1        2.86       -1.19      3.44 o 
   2  -9   1       10.49       15.88      4.20 o 
  -8  -8   1        0.30       -0.86      3.29 o 
  -7  -8   1        1.28       -2.60      3.87 o 
  -6  -8   1       15.07       19.52      3.28 o 
  -5  -8   1       18.54       21.17      3.28 o 
  -4  -8   1      284.25      277.80      9.43 o 
  -3  -8   1        6.39        5.81      2.41 o 
  -2  -8   1       53.99       55.69      3.45 o 
  -1  -8   1       41.45       44.97      4.33 o 
   0  -8   1       21.16       23.40      2.65 o 
   1  -8   1        1.16        1.17      2.59 o 
   2  -8   1        0.16        0.53      3.57 o 
   3  -8   1       18.59       16.73      4.52 o 
   4  -8   1       45.89       58.96      5.92 o 
  -9  -7   1       16.41       14.67      4.97 o 
  -8  -7   1        5.35        5.97      4.57 o 
  -7  -7   1       23.52       27.55      3.33 o 
  -6  -7   1      102.50       98.27      4.51 o 
  -5  -7   1       21.73       28.62      3.36 o 
  -4  -7   1      539.95      493.93      9.17 o 
  -3  -7   1      109.13      113.03      4.14 o 
  -2  -7   1      142.63      138.95      4.39 o 
  -1  -7   1      261.30      266.28      5.59 o 
   0  -7   1       20.64       18.47      2.41 o 
   1  -7   1       71.82       58.93      4.55 o 
   2  -7   1       47.90       52.13      3.15 o 
   3  -7   1       57.76       57.92      3.60 o 
   4  -7   1       27.32       25.85      4.78 o 
   5  -7   1        6.51       12.12      3.75 o 
  -9  -6   1        0.51        4.18      4.99 o 
  -8  -6   1       10.43       11.52      4.23 o 
  -7  -6   1       95.06       93.90      4.56 o 
  -6  -6   1       62.91       66.17      3.64 o 
  -5  -6   1      127.38      113.19      5.15 o 
  -4  -6   1      139.97      134.81      6.55 o 
  -3  -6   1       40.02       42.05      4.61 o 
  -2  -6   1        0.29        1.10      1.70 o 
  -1  -6   1      336.51      312.62      5.61 o 
   0  -6   1      172.74      172.12      3.20 o 
   1  -6   1      515.89      495.94      8.24 o 
   2  -6   1      156.81      145.19      3.52 o 
   3  -6   1      354.14      369.93      6.93 o 
   4  -6   1       21.27       23.74      2.87 o 
   5  -6   1       39.89       39.86     10.61 o 
   6  -6   1        0.49        3.68      4.49 o 
  -9  -5   1       52.34       54.81      6.37 o 
  -8  -5   1       36.85       38.93      4.86 o 
  -7  -5   1      129.74      125.15      7.14 o 
  -6  -5   1       19.89       17.33      4.12 o 
  -5  -5   1       61.77       66.51      3.20 o 
  -4  -5   1       48.64       45.12      2.56 o 
  -3  -5   1      273.14      272.77      5.20 o 
  -2  -5   1      158.72      153.05      4.13 o 
  -1  -5   1     2820.20     2967.71     25.22 o 
   0  -5   1      504.25      463.46      5.32 o 
   1  -5   1      474.38      507.67      5.78 o 
   2  -5   1      236.13      220.04      3.63 o 
   3  -5   1       57.06       59.50      3.03 o 
   4  -5   1      210.54      199.04      5.18 o 
   5  -5   1       67.57       72.36      7.66 o 
   6  -5   1       13.27       16.97      3.32 o 
   7  -5   1       46.61       49.44      4.56 o 
  -9  -4   1       35.81       45.37      5.55 o 
  -8  -4   1      144.56      149.52      7.74 o 
  -7  -4   1       80.27       73.70      3.66 o 
  -6  -4   1       75.94       68.97      2.81 o 
  -5  -4   1      108.68      114.03      4.09 o 
  -4  -4   1      555.18      557.11      6.29 o 
  -3  -4   1     1379.29     1383.15     12.63 o 
  -2  -4   1     2135.66     2144.02     22.36 o 
  -1  -4   1      984.61     1056.30      9.69 o 
   0  -4   1       21.44       42.63      1.51 o 
   1  -4   1      135.27      149.35      2.59 o 
   2  -4   1      125.63      114.54      2.37 o 
   3  -4   1      286.19      287.87      4.07 o 
   4  -4   1      473.04      462.16      7.66 o 
   5  -4   1       68.63       67.90      3.81 o 
   6  -4   1      135.64      137.02      7.23 o 
   7  -4   1       48.71       49.32      4.16 o 
  -9  -3   1        0.19        3.03      3.23 o 
  -8  -3   1       51.80       50.33      3.78 o 
  -7  -3   1      133.09      146.53     10.45 o 
  -6  -3   1      533.86      529.31     18.13 o 
  -5  -3   1      403.93      421.65      6.73 o 
  -4  -3   1      911.45      871.36      8.72 o 
  -3  -3   1     1377.39     1364.74     12.37 o 
  -2  -3   1     1772.59     1786.30     15.46 o 
  -1  -3   1     1047.15     1112.03      9.86 o 
   0  -3   1       29.05       19.52      0.89 o 
   1  -3   1      387.65      421.06      4.46 o 
   2  -3   1      390.21      392.08      4.39 o 
   3  -3   1      923.44      951.49      9.13 o 
   4  -3   1      575.05      559.54     12.64 o 
   5  -3   1      122.31      126.83      4.22 o 
   6  -3   1      152.73      148.79      4.92 o 
   7  -3   1        0.52        1.58      2.68 o 
   8  -3   1        0.22        2.63      3.38 o 
  -9  -2   1        8.52        7.27      3.66 o 
  -8  -2   1        0.98        1.18      2.96 o 
  -7  -2   1      279.03      302.65     11.64 o 
  -6  -2   1      786.85      802.51     13.56 o 
  -5  -2   1      224.97      221.94      3.56 o 
  -4  -2   1      451.19      434.80      5.08 o 
  -3  -2   1      286.74      306.44      3.73 o 
  -2  -2   1     1980.88     2073.93     38.66 o 
  -1  -2   1    10345.00    10735.31     99.37 o 
   0  -2   1     6366.17     6386.54     51.82 o 
   1  -2   1      633.20      797.35      7.17 o 
   2  -2   1     4421.68     4398.06     36.07 o 
   3  -2   1      742.48      795.12      7.63 o 
   4  -2   1      795.57      727.25      9.43 o 
   5  -2   1      479.20      466.37     15.96 o 
   6  -2   1       48.96       46.10      2.99 o 
   7  -2   1        0.79       -0.20      2.45 o 
   8  -2   1       68.98       71.96      5.23 o 
  -9  -1   1       89.75       91.35      5.22 o 
  -8  -1   1      166.11      179.98      6.05 o 
  -7  -1   1      474.52      461.05     15.47 o 
  -6  -1   1      150.83      152.54      4.53 o 
  -5  -1   1      186.07      174.67      7.25 o 
  -4  -1   1       34.25       32.39      1.43 o 
  -3  -1   1      110.57       95.80      1.86 o 
  -2  -1   1     1358.08     1254.73     13.67 o 
  -1  -1   1      842.24      968.49      8.36 o 
   0  -1   1      866.29     1000.95     14.98 o 
   1  -1   1      395.30      322.99      3.15 o 
   2  -1   1     1954.20     2195.13     18.29 o 
   3  -1   1     1616.76     1648.57     14.26 o 
   4  -1   1     1162.35     1236.94     14.14 o 
   5  -1   1       36.04       31.43      2.24 o 
   6  -1   1      421.30      382.15     11.42 o 
   7  -1   1      150.99      145.33      5.02 o 
   8  -1   1       49.77       49.50      4.70 o 
   9  -1   1       94.03       79.37      8.81 o 
  -9   0   1       33.47       34.63      4.21 o 
  -8   0   1       28.13       28.34      8.38 o 
  -7   0   1      143.74      149.22      9.34 o 
  -6   0   1       29.89       33.23      5.52 o 
  -5   0   1        5.86        9.78      1.91 o 
  -4   0   1     1104.89     1084.12     20.37 o 
  -3   0   1     2217.95     2115.84     22.22 o 
  -2   0   1     2246.53     2310.96     23.55 o 
  -1   0   1       37.60       25.32      1.88 o 
   1   0   1      361.00      382.23      6.16 o 
   2   0   1      936.70     1076.78      9.92 o 
   3   0   1      260.19      290.75      3.30 o 
   4   0   1      658.14      615.75      6.22 o 
   5   0   1      487.94      457.55      6.88 o 
   6   0   1      352.55      344.58      7.78 o 
   7   0   1      667.75      658.97     10.12 o 
   8   0   1       63.38       59.57      4.28 o 
   9   0   1       56.56       49.49      3.98 o 
  -8   1   1        4.25       -0.10      3.26 o 
  -7   1   1      140.08      130.94      6.18 o 
  -6   1   1      469.44      445.17      7.90 o 
  -5   1   1      329.85      295.42      7.95 o 
  -4   1   1     1282.78     1226.39     21.72 o 
  -3   1   1     1215.56     1130.16     12.89 o 
  -2   1   1        9.38       11.39      1.65 o 
  -1   1   1     3688.45     3890.20     71.80 o 
   0   1   1     3125.51     3055.00     26.93 o 
   1   1   1      311.57      274.38      6.37 o 
   2   1   1      500.31      504.89      6.75 o 
   3   1   1     5441.43     5505.74     81.49 o 
   4   1   1       73.16       84.24      2.12 o 
   5   1   1     2813.36     2858.83     24.53 o 
   6   1   1      475.84      491.67      7.65 o 
   7   1   1       20.80       16.21      2.37 o 
   8   1   1       24.21       21.82      2.98 o 
   9   1   1       21.72       30.29      3.62 o 
  -8   2   1        7.58        9.39      6.43 o 
  -7   2   1       91.99       94.30      4.61 o 
  -6   2   1        9.94        2.22      4.12 o 
  -5   2   1      199.09      191.34      4.94 o 
  -4   2   1      493.71      513.75     10.12 o 
  -3   2   1      440.07      441.51      6.52 o 
  -2   2   1       26.89       32.35      1.49 o 
  -1   2   1     1744.94     1662.95     32.20 o 
   0   2   1      375.16      390.96      3.92 o 
   1   2   1    13210.62    13161.33    129.89 o 
   2   2   1      124.95      114.10      2.35 o 
   3   2   1     1476.80     1470.37     12.91 o 
   4   2   1     2252.71     2327.89     20.02 o 
   5   2   1      562.45      605.80      6.62 o 
   6   2   1      435.20      465.37      5.79 o 
   7   2   1      292.23      278.58      5.94 o 
   8   2   1        5.54        2.05      4.24 o 
   9   2   1      122.70      131.28      5.41 o 
  10   2   1       31.94       30.49      4.28 o 
  -7   3   1       53.06       56.24      6.65 o 
  -6   3   1       26.67       28.62      3.73 o 
  -5   3   1       86.41       87.87      3.90 o 
  -4   3   1      196.72      196.88      4.93 o 
  -3   3   1      545.97      499.54     10.44 o 
  -2   3   1        9.88       12.41      1.03 o 
  -1   3   1      211.67      182.13      4.76 o 
   0   3   1      675.63      676.82      6.53 o 
   1   3   1      376.02      359.09      4.88 o 
   2   3   1     4479.00     4687.07     69.63 o 
   3   3   1        7.77        8.02      0.77 o 
   4   3   1       10.44       11.00      1.12 o 
   5   3   1      312.72      261.62      3.88 o 
   6   3   1      355.46      356.74      5.94 o 
   7   3   1      637.91      641.88      9.57 o 
   8   3   1      171.29      174.58      5.32 o 
   9   3   1       54.19       51.47      4.00 o 
  10   3   1       46.47       61.23      4.46 o 
  -7   4   1        1.44        0.65      3.57 o 
  -6   4   1        8.73       11.54      3.22 o 
  -5   4   1        0.21       -0.26      2.55 o 
  -4   4   1       93.45       94.76      9.33 o 
  -3   4   1      655.85      638.74      9.17 o 
  -2   4   1      944.37      955.67      9.40 o 
  -1   4   1      117.22      102.27      2.36 o 
   0   4   1     6538.51     6801.94     55.58 o 
   1   4   1        7.82       10.31      0.87 o 
   2   4   1      315.15      285.79      6.43 o 
   3   4   1       24.15       14.07      1.44 o 
   4   4   1     1160.65     1274.64     14.04 o 
   5   4   1       98.72       78.85      2.37 o 
   6   4   1      665.42      661.66     11.30 o 
   7   4   1      259.47      261.44      7.68 o 
   8   4   1      288.61      318.36      9.62 o 
   9   4   1        0.46        5.63      3.94 o 
  10   4   1       11.85       13.95      5.31 o 
  -6   5   1       21.20       20.66      7.60 o 
  -5   5   1        8.36        7.93      2.88 o 
  -4   5   1      324.49      302.50     10.03 o 
  -3   5   1       37.50       39.72      2.83 o 
  -2   5   1      645.26      591.00      8.60 o 
  -1   5   1       47.04       54.30      2.09 o 
   0   5   1      232.37      256.00      3.81 o 
   1   5   1        0.46        1.23      0.95 o 
   2   5   1      873.75      875.50     14.32 o 
   3   5   1       73.59       69.32      2.92 o 
   4   5   1      730.90      675.92      9.37 o 
   5   5   1       61.62       49.38      6.47 o 
   6   5   1      328.87      320.13      9.22 o 
   7   5   1       52.22       57.78      3.34 o 
   8   5   1        0.06       -1.14      3.70 o 
   9   5   1       17.10       12.74      4.31 o 
  10   5   1       13.53       11.20      4.86 o 
  -5   6   1        5.16        1.47      3.10 o 
  -4   6   1       45.24       32.29      3.49 o 
  -3   6   1      115.35      103.95     10.68 o 
  -2   6   1       17.54       22.61      2.74 o 
  -1   6   1        5.29        1.45      1.91 o 
   0   6   1      613.28      644.37      7.29 o 
   1   6   1      197.41      212.11     12.45 o 
   2   6   1      213.43      204.68      5.48 o 
   3   6   1     1051.20     1014.61     38.60 o 
   4   6   1       77.73       73.12      3.33 o 
   5   6   1      133.47      127.29      4.31 o 
   6   6   1       10.02       10.35      2.37 o 
   7   6   1        1.98        0.61      4.40 o 
   8   6   1      155.48      158.58      6.43 o 
   9   6   1        2.65        3.25      4.49 o 
  10   6   1       26.31       25.24      5.79 o 
  -4   7   1        4.87        6.98      4.27 o 
  -3   7   1       12.44        7.42      2.93 o 
  -2   7   1       88.45       86.32      4.24 o 
  -1   7   1      128.18      150.08      4.53 o 
   0   7   1       53.32       53.62      3.07 o 
   1   7   1      305.59      296.72      5.99 o 
   2   7   1       64.22       68.52      3.40 o 
   3   7   1      482.93      452.94      7.65 o 
   4   7   1       83.27       88.53      5.62 o 
   5   7   1       72.16       78.47      7.77 o 
   6   7   1       11.07       15.58      2.64 o 
   7   7   1        5.31        6.82      2.58 o 
   8   7   1       88.91       89.52      6.38 o 
   9   7   1        7.65        6.47      4.76 o 
  -3   8   1       29.19       33.90      4.86 o 
  -2   8   1        0.67       -2.54      3.38 o 
  -1   8   1       66.62       69.45      5.21 o 
   0   8   1       19.72       16.35      3.09 o 
   1   8   1       63.60       55.71      3.53 o 
   2   8   1        0.94        3.73      2.48 o 
   3   8   1       14.96       10.50      2.67 o 
   4   8   1      139.80      132.37      4.70 o 
   5   8   1       25.86       26.70      4.37 o 
   6   8   1       70.47       68.05      3.89 o 
   7   8   1      126.12      119.77      6.77 o 
   8   8   1       31.49       25.82      3.79 o 
   9   8   1        2.90        2.16      3.51 o 
  -2   9   1        7.49        7.80      4.52 o 
  -1   9   1        6.31       12.34      4.41 o 
   0   9   1       28.92       20.31      3.06 o 
   1   9   1       15.20       19.62      5.99 o 
   2   9   1       20.66       23.48      3.22 o 
   3   9   1       16.28       21.82      3.07 o 
   4   9   1        0.65        2.18      2.91 o 
   5   9   1       61.70       57.13      4.00 o 
   6   9   1       30.89       30.91      3.49 o 
   7   9   1        4.32       -1.38      3.33 o 
   8   9   1        3.26       -2.56      3.24 o 
   0  10   1        2.77       -4.55      4.15 o 
   1  10   1       10.02       11.99      4.48 o 
   2  10   1        2.19        2.84      3.01 o 
   3  10   1       22.50       20.46      3.44 o 
   4  10   1       28.06       23.54      3.44 o 
   5  10   1       62.67       54.52      7.21 o 
   6  10   1       17.28       16.51      3.86 o 
   7  10   1       33.54       34.95      4.01 o 
   2  11   1       11.11       10.40      5.56 o 
   3  11   1        0.59       -0.57      3.41 o 
   4  11   1       11.88        7.21      4.00 o 
   5  11   1        4.62        4.22      3.70 o 
  -5 -10   2        9.32       11.09      3.99 o 
  -4 -10   2        4.18       -0.95      3.50 o 
  -3 -10   2        0.67       -2.63      3.18 o 
  -2 -10   2        0.18        6.43      3.29 o 
  -1 -10   2       15.39       17.97      3.61 o 
   0 -10   2        5.27       10.85      5.17 o 
  -7  -9   2        6.27        9.06      3.76 o 
  -6  -9   2        0.12       -0.19      3.47 o 
  -5  -9   2       44.38       43.08      4.17 o 
  -4  -9   2        9.23        5.80      3.27 o 
  -3  -9   2       63.67       67.48      4.02 o 
  -2  -9   2       34.27       33.35      3.45 o 
  -1  -9   2      117.49      121.51      7.57 o 
   0  -9   2        3.73        7.73      3.36 o 
   1  -9   2       14.74       16.93      3.35 o 
   2  -9   2        0.01        2.19      4.12 o 
  -8  -8   2        0.12        3.91      4.47 o 
  -7  -8   2        1.08       -2.91      3.12 o 
  -6  -8   2        0.30        3.48      3.16 o 
  -5  -8   2       61.87       63.76      4.19 o 
  -4  -8   2       47.20       52.88      4.19 o 
  -3  -8   2       36.13       39.56      4.35 o 
  -2  -8   2       25.76       36.25      3.23 o 
  -1  -8   2       20.42       23.26      5.35 o 
   0  -8   2        9.30        8.69      2.58 o 
   1  -8   2       28.50       24.60      3.03 o 
   2  -8   2       22.18       20.53      3.99 o 
   3  -8   2       56.55       61.39      5.42 o 
   4  -8   2        3.08        0.92      3.81 o 
  -8  -7   2       10.47        1.24      4.76 o 
  -7  -7   2       21.70       26.13      3.45 o 
  -6  -7   2       37.60       45.30      3.68 o 
  -5  -7   2       61.82       59.88      3.77 o 
  -4  -7   2      247.24      253.75      5.92 o 
  -3  -7   2       42.30       46.60      3.02 o 
  -2  -7   2       15.44        8.10      2.33 o 
  -1  -7   2      150.55      141.30      4.36 o 
   0  -7   2       17.66       20.08      2.46 o 
   1  -7   2      167.40      172.48      4.77 o 
   2  -7   2       89.80       81.51      3.19 o 
   3  -7   2        5.54        8.47      2.70 o 
   4  -7   2       37.45       42.83      4.98 o 
   5  -7   2       21.12       20.57      3.55 o 
  -8  -6   2      114.51      125.63      7.77 o 
  -7  -6   2       56.18       53.49      3.72 o 
  -6  -6   2      108.00      117.81      4.69 o 
  -5  -6   2        5.92       14.33      5.43 o 
  -4  -6   2       52.15       52.59      3.04 o 
  -3  -6   2      302.26      292.48      5.84 o 
  -2  -6   2        5.09        6.95      1.87 o 
  -1  -6   2       14.15        9.53      1.84 o 
   0  -6   2      319.45      322.45      4.49 o 
   1  -6   2      292.42      297.48      4.48 o 
   2  -6   2      277.81      283.01      4.44 o 
   3  -6   2       38.61       43.66      3.01 o 
   4  -6   2       23.64       24.58      2.95 o 
   5  -6   2       21.14       23.22      3.22 o 
   6  -6   2       26.61       24.01      3.52 o 
  -9  -5   2        5.80        3.25      5.13 o 
  -8  -5   2       33.08       42.15      5.44 o 
  -7  -5   2        0.30       -1.59      3.33 o 
  -6  -5   2        1.30        2.59      2.79 o 
  -5  -5   2       14.44       13.15      2.34 o 
  -4  -5   2      158.63      171.83      4.78 o 
  -3  -5   2      551.51      555.57      6.35 o 
  -2  -5   2      861.26      870.44     13.71 o 
  -1  -5   2      368.76      378.31      5.40 o 
   0  -5   2      819.47      795.78      9.44 o 
   1  -5   2       62.06       62.59      2.14 o 
   2  -5   2       15.28       16.18      2.22 o 
   3  -5   2        4.26        5.23      1.47 o 
   4  -5   2       36.16       35.88      2.80 o 
   5  -5   2       24.67       24.60      2.92 o 
   6  -5   2      130.29      134.41      5.30 o 
   7  -5   2       26.79       23.27      3.72 o 
  -9  -4   2       22.47       27.99      5.76 o 
  -8  -4   2        5.89        0.29      3.83 o 
  -7  -4   2       23.64       24.35      4.66 o 
  -6  -4   2      170.19      166.70      3.76 o 
  -5  -4   2       20.08       20.32      1.86 o 
  -4  -4   2      782.87      759.07      8.62 o 
  -3  -4   2       44.32       49.27      3.10 o 
  -2  -4   2       98.78       87.14      2.05 o 
  -1  -4   2      379.52      381.83      5.91 o 
   0  -4   2      219.01      245.82      3.30 o 
   1  -4   2        1.75        4.53      0.96 o 
   2  -4   2      677.15      655.73      6.85 o 
   3  -4   2      577.02      554.31      6.20 o 
   4  -4   2     1431.75     1445.25     17.10 o 
   5  -4   2      464.29      440.60      7.76 o 
   6  -4   2      214.50      205.88      5.74 o 
   7  -4   2       10.24       10.19      3.19 o 
  -9  -3   2        0.95        4.28      3.51 o 
  -8  -3   2       71.68       90.29      4.73 o 
  -7  -3   2       28.05       29.23      3.10 o 
  -6  -3   2      232.59      236.98      5.59 o 
  -5  -3   2      291.74      282.89      4.41 o 
  -4  -3   2      996.92     1028.99     10.13 o 
  -3  -3   2      725.07      671.36      6.97 o 
  -2  -3   2        2.37        0.95      0.81 o 
  -1  -3   2      840.48      878.96     13.85 o 
   0  -3   2     2450.35     2618.15     21.95 o 
   1  -3   2      761.80      775.02      7.34 o 
   2  -3   2      714.57      760.87      7.38 o 
   3  -3   2     1018.53     1018.02      9.71 o 
   4  -3   2      771.03      766.30      7.97 o 
   5  -3   2       77.27       71.23      5.59 o 
   6  -3   2       13.61       16.20      2.58 o 
   7  -3   2        9.99       12.66      2.85 o 
   8  -3   2       79.22       81.71      4.47 o 
  -9  -2   2       16.76       14.21      5.89 o 
  -8  -2   2       30.81       28.19      3.74 o 
  -7  -2   2      287.86      297.54     12.64 o 
  -6  -2   2      136.73      144.12      4.44 o 
  -5  -2   2      227.78      216.72      5.24 o 
  -4  -2   2       68.30       61.60      2.94 o 
  -3  -2   2        0.95        2.50      0.93 o 
  -2  -2   2      445.87      473.20      5.83 o 
  -1  -2   2      351.83      345.58      3.72 o 
   0  -2   2     1681.71     1709.63     14.44 o 
   1  -2   2     2260.21     2288.57     19.12 o 
   2  -2   2     1733.65     1829.44     18.90 o 
   3  -2   2     1569.74     1576.02     13.86 o 
   4  -2   2      154.69      158.49      2.72 o 
   5  -2   2       54.53       61.06      3.53 o 
   6  -2   2      501.07      497.16      8.18 o 
   7  -2   2      206.95      214.39      5.86 o 
   8  -2   2       94.65       78.80      4.43 o 
   9  -2   2       92.17       91.35      5.23 o 
  -8  -1   2       12.71       11.27      3.31 o 
  -7  -1   2       43.07       52.87      3.70 o 
  -6  -1   2        0.66        1.37      4.45 o 
  -5  -1   2      111.46      105.89      8.17 o 
  -4  -1   2      157.08      157.16      2.72 o 
  -3  -1   2     1080.65     1037.34     12.64 o 
  -2  -1   2     1531.02     1556.49     13.69 o 
  -1  -1   2    26749.97    26246.21    212.05 o 
   0  -1   2     1733.29     1915.13     20.15 o 
   1  -1   2     1152.60     1147.00      9.80 o 
   2  -1   2      182.76      184.38      3.85 o 
   3  -1   2       92.43      115.83      1.92 o 
   4  -1   2     1284.11     1525.29     13.55 o 
   5  -1   2     1053.96     1067.46     12.92 o 
   6  -1   2      219.61      211.71      5.96 o 
   7  -1   2      593.08      571.69     13.46 o 
   8  -1   2       52.44       57.12      3.88 o 
   9  -1   2       28.13       22.77      3.60 o 
  -8   0   2       15.75       17.97      3.52 o 
  -7   0   2        7.11        8.76      2.77 o 
  -6   0   2        1.17       -2.12      2.16 o 
  -5   0   2      846.31      836.92     11.35 o 
  -4   0   2      341.49      336.91      5.84 o 
  -3   0   2     1161.37     1134.53     11.70 o 
  -2   0   2      619.15      622.71     11.26 o 
  -1   0   2     5341.15     5621.28     45.60 o 
   0   0   2     1639.09     1764.98     18.60 o 
   1   0   2      371.70      284.16      3.65 o 
   2   0   2       75.09       39.28      2.32 o 
   3   0   2     4905.27     4991.50     40.74 o 
   4   0   2     4422.41     4786.36     39.41 o 
   5   0   2     1829.91     1759.72     15.71 o 
   6   0   2      477.34      480.49      7.44 o 
   7   0   2       12.31       10.52      2.18 o 
   8   0   2       17.34       14.96      2.95 o 
   9   0   2       16.72       22.74      3.64 o 
  -8   1   2        0.83       -0.21      3.50 o 
  -7   1   2       41.23       45.37      3.84 o 
  -6   1   2      178.26      158.68      5.06 o 
  -5   1   2      376.00      379.44     13.91 o 
  -4   1   2     1151.21     1102.09     21.35 o 
  -3   1   2      168.51      203.45      5.27 o 
  -2   1   2     1012.15      998.28     13.74 o 
  -1   1   2       93.83      128.71      1.88 o 
   0   1   2     1877.34     1994.42     16.59 o 
   1   1   2     4618.81     4872.29     39.81 o 
   2   1   2     1263.64     1165.29     10.07 o 
   3   1   2     1964.77     2221.43     18.71 o 
   4   1   2     1321.68     1282.02     11.54 o 
   5   1   2      360.48      406.39      4.90 o 
   6   1   2      106.57       93.37     11.42 o 
   7   1   2      239.38      223.94      5.92 o 
   8   1   2       18.07       19.80      3.00 o 
   9   1   2      102.23      104.20      6.62 o 
  10   1   2      109.69      118.59      5.58 o 
  -8   2   2       14.01       16.67      6.51 o 
  -7   2   2      104.19       91.95      4.76 o 
  -6   2   2      355.77      338.20      8.83 o 
  -5   2   2        7.40        8.27      2.23 o 
  -4   2   2       54.85       56.30      2.83 o 
  -3   2   2      317.43      319.70      6.57 o 
  -2   2   2      440.17      420.75      9.91 o 
  -1   2   2     3062.20     3124.62     26.06 o 
   0   2   2     3707.66     3523.87     29.03 o 
   1   2   2     3327.61     3606.19     48.31 o 
   2   2   2     8094.38     8263.13     81.24 o 
   3   2   2      314.55      327.52      3.68 o 
   4   2   2     1045.91     1056.29     12.09 o 
   5   2   2      118.44      115.36      2.58 o 
   6   2   2      358.34      358.07      4.88 o 
   7   2   2      469.90      489.84      7.93 o 
   8   2   2      202.44      208.75      5.93 o 
   9   2   2      174.16      153.94      8.43 o 
  10   2   2       87.79       95.19      5.14 o 
  -7   3   2       25.28       25.78      5.85 o 
  -6   3   2        0.12        3.29      2.71 o 
  -5   3   2        6.34        6.36      2.44 o 
  -4   3   2       62.44       55.04      2.96 o 
  -3   3   2      208.38      213.41      4.70 o 
  -2   3   2     2179.65     2201.22     54.16 o 
  -1   3   2      896.97     1018.46     24.23 o 
   0   3   2     4113.75     4149.37     34.33 o 
   1   3   2       76.55       86.26      1.68 o 
   2   3   2      631.00      718.14      8.59 o 
   3   3   2        0.96        1.60      1.39 o 
   4   3   2     1039.33      963.63     18.09 o 
   5   3   2       29.01       29.13      1.87 o 
   6   3   2     1145.03     1084.25     10.84 o 
   7   3   2      563.00      557.67      6.91 o 
   8   3   2        4.03        3.46      2.41 o 
   9   3   2      116.37      123.29      5.11 o 
  10   3   2        0.80       -5.03      3.36 o 
  -6   4   2       68.78       68.91      4.28 o 
  -5   4   2        2.69        4.36      2.62 o 
  -4   4   2      432.45      432.56      7.88 o 
  -3   4   2      258.00      249.53     10.57 o 
  -2   4   2      396.40      391.60      6.42 o 
  -1   4   2        9.41        4.70      1.46 o 
   0   4   2       45.43       48.33      1.88 o 
   1   4   2      117.97      118.08      3.18 o 
   2   4   2     1355.07     1284.26     14.44 o 
   3   4   2      383.61      369.59      5.71 o 
   4   4   2     1332.13     1364.20     12.54 o 
   5   4   2     1045.33     1080.72     10.56 o 
   6   4   2      117.21      120.40      3.73 o 
   7   4   2      194.84      227.54      5.71 o 
   8   4   2       21.84       15.51      3.59 o 
   9   4   2        1.81        0.16      3.67 o 
  10   4   2       55.11       56.34      5.76 o 
  -6   5   2       90.82       88.55      5.18 o 
  -5   5   2       12.17       16.68      5.35 o 
  -4   5   2      178.65      179.07      5.61 o 
  -3   5   2      138.73      121.53      4.37 o 
  -2   5   2       43.81       48.02      2.76 o 
  -1   5   2       19.73       18.45      1.88 o 
   0   5   2      112.14       95.89      2.51 o 
   1   5   2      650.69      672.97      8.75 o 
   2   5   2      676.84      665.13      8.79 o 
   3   5   2     2130.85     2157.96     47.74 o 
   4   5   2      450.18      473.57      7.34 o 
   5   5   2      566.90      572.48      8.52 o 
   6   5   2       22.40       25.20      2.58 o 
   7   5   2        0.54       -0.90      2.23 o 
   8   5   2       18.71       22.26      2.91 o 
   9   5   2      103.92      115.98      7.29 o 
  10   5   2       52.30       52.48      5.81 o 
  -5   6   2        1.51       -1.10      3.78 o 
  -4   6   2       12.68        8.83      3.29 o 
  -3   6   2        2.18        0.61      2.33 o 
  -2   6   2       16.36       21.24      2.88 o 
  -1   6   2      263.94      298.55      4.85 o 
   0   6   2       25.76       26.67      1.88 o 
   1   6   2     1462.09     1505.97     17.75 o 
   2   6   2       23.01       17.76      1.96 o 
   3   6   2      271.88      242.73      6.47 o 
   4   6   2        0.92        0.32      1.71 o 
   5   6   2      173.98      191.98      5.05 o 
   6   6   2       39.87       34.27      2.84 o 
   7   6   2      186.06      165.46      5.05 o 
   8   6   2       63.72       64.43      3.79 o 
   9   6   2      117.33      131.18      7.80 o 
  10   6   2       15.94       10.31      4.76 o 
  -4   7   2        4.31        0.51      3.34 o 
  -3   7   2       89.74      107.76      4.84 o 
  -2   7   2        5.33        5.18      2.64 o 
  -1   7   2      429.48      427.84     10.52 o 
   0   7   2       24.30       22.09      2.48 o 
   1   7   2        5.28        6.79      2.62 o 
   2   7   2       78.49       69.40      3.23 o 
   3   7   2        0.10       -0.14      2.00 o 
   4   7   2      107.46       94.34      3.80 o 
   5   7   2      147.44      137.26      7.80 o 
   6   7   2      153.49      143.83      4.90 o 
   7   7   2      133.75      133.75      4.89 o 
   8   7   2       57.77       53.22      5.83 o 
   9   7   2        0.71        3.49      4.52 o 
  10   7   2        6.34        7.19      4.89 o 
  -3   8   2       51.06       59.46      5.68 o 
  -2   8   2       47.29       53.35      5.42 o 
  -1   8   2       34.53       22.07      3.91 o 
   0   8   2       38.77       37.14      3.21 o 
   1   8   2       21.28       28.70      2.74 o 
   2   8   2        4.08        6.99      2.38 o 
   3   8   2       10.25       13.19      2.47 o 
   4   8   2      796.08      780.28     26.33 o 
   5   8   2        5.38        7.32      2.54 o 
   6   8   2        4.29        7.92      2.73 o 
   7   8   2        2.18       -1.11      2.90 o 
   8   8   2       20.08       21.65      3.46 o 
   9   8   2        8.39        7.44      3.59 o 
  -2   9   2        1.26        4.47      4.65 o 
  -1   9   2        3.48        3.59      4.36 o 
   0   9   2       54.40       57.77      5.07 o 
   1   9   2        9.23       14.97      2.87 o 
   2   9   2       89.21       85.66      4.27 o 
   3   9   2       22.84       23.03      3.12 o 
   4   9   2      139.25      126.98      4.92 o 
   5   9   2       11.70       16.67      4.39 o 
   6   9   2       15.33       17.75      3.20 o 
   7   9   2        1.95       -1.48      7.23 o 
   8   9   2        0.14        0.19      3.29 o 
   0  10   2       27.65       26.88      4.70 o 
   1  10   2        2.84       -0.41      2.95 o 
   2  10   2        3.11        4.51      3.24 o 
   3  10   2        2.47        2.37      3.05 o 
   4  10   2       21.72       27.58      3.85 o 
   5  10   2       34.91       29.49      5.88 o 
   6  10   2        2.24        5.37      3.61 o 
   7  10   2       15.12       18.72      4.39 o 
   3  11   2        5.41        4.10      3.28 o 
   4  11   2        0.57       -1.57      3.18 o 
   5  11   2        9.01        9.68      3.81 o 
  -4 -10   3        4.61       10.82      4.40 o 
  -3 -10   3        9.64        7.12      7.15 o 
  -2 -10   3        8.52       10.17      3.68 o 
  -1 -10   3        6.78       11.68      3.58 o 
   0 -10   3        2.22        5.61      5.51 o 
  -6  -9   3        0.12       -4.51      6.70 o 
  -5  -9   3       40.40       35.48      4.22 o 
  -4  -9   3        1.90       -0.46      3.28 o 
  -3  -9   3        0.64        3.12      3.21 o 
  -2  -9   3        7.32        8.66      3.22 o 
  -1  -9   3        2.10        4.54      2.83 o 
   0  -9   3        0.01        3.21      2.87 o 
   1  -9   3        0.55        1.53      2.92 o 
   2  -9   3        7.72       -0.45      3.99 o 
  -7  -8   3       14.62       12.84      3.88 o 
  -6  -8   3        4.28        6.07      3.31 o 
  -5  -8   3       90.17       93.09      5.99 o 
  -4  -8   3       11.44       14.40      3.86 o 
  -3  -8   3       38.38       39.05      6.78 o 
  -2  -8   3       43.09       39.38      3.38 o 
  -1  -8   3        9.41        7.77      2.60 o 
   0  -8   3      129.34      127.68      4.70 o 
   1  -8   3        6.73        4.20      2.87 o 
   2  -8   3       58.39       66.25      4.97 o 
   3  -8   3       16.20       16.65      4.12 o 
   4  -8   3        1.96        0.98      4.18 o 
  -7  -7   3        8.26        5.59      3.34 o 
  -6  -7   3        5.57        0.49      3.03 o 
  -5  -7   3       54.06       55.47      3.83 o 
  -4  -7   3       28.34       34.00      2.99 o 
  -3  -7   3        0.19       -1.11      2.34 o 
  -2  -7   3       97.75      104.53      6.54 o 
  -1  -7   3      140.34      140.44      5.19 o 
   0  -7   3      300.50      283.78      5.75 o 
   1  -7   3       72.87       80.90      3.58 o 
   2  -7   3      287.77      297.07      5.03 o 
   3  -7   3       90.96       91.66      4.29 o 
   4  -7   3        3.13        2.04      2.95 o 
   5  -7   3        0.10       -4.39      3.21 o 
  -8  -6   3       13.11       12.29      4.70 o 
  -7  -6   3        2.19        2.80      4.20 o 
  -6  -6   3        0.52       -2.93      4.77 o 
  -5  -6   3       44.78       50.63      6.43 o 
  -4  -6   3        6.05        7.76      2.40 o 
  -3  -6   3      110.80      117.42      4.17 o 
  -2  -6   3      500.30      483.95      7.73 o 
  -1  -6   3      191.96      194.66      3.54 o 
   0  -6   3      152.20      157.79      5.78 o 
   1  -6   3       31.34       33.57      1.94 o 
   2  -6   3        8.21        8.45      1.71 o 
   3  -6   3      217.95      203.14      5.01 o 
   4  -6   3      165.08      167.58      5.02 o 
   5  -6   3       82.09       76.30      8.87 o 
   6  -6   3       48.66       57.45      4.41 o 
  -8  -5   3       13.86        5.68      4.36 o 
  -7  -5   3        0.22       -4.99      3.33 o 
  -6  -5   3       71.32       83.39      3.88 o 
  -5  -5   3      228.38      227.35      5.48 o 
  -4  -5   3      334.79      334.47      5.03 o 
  -3  -5   3      850.88      865.14      9.11 o 
  -2  -5   3      278.49      269.01      4.04 o 
  -1  -5   3       16.50       11.81      1.35 o 
   0  -5   3        2.09        1.86      1.12 o 
   1  -5   3       50.54       52.35      2.06 o 
   2  -5   3      210.55      229.67      3.79 o 
   3  -5   3     1138.53     1104.65     11.04 o 
   4  -5   3       25.49       30.08      2.58 o 
   5  -5   3      235.33      231.56      5.80 o 
   6  -5   3       45.36       45.11      3.71 o 
   7  -5   3       13.16       18.53      3.74 o 
  -8  -4   3       17.02       13.35      4.94 o 
  -7  -4   3      137.72      148.92      5.38 o 
  -6  -4   3       76.55       72.99      3.61 o 
  -5  -4   3      269.81      281.14      4.66 o 
  -4  -4   3      414.59      389.83      9.35 o 
  -3  -4   3      984.70      938.36      9.47 o 
  -2  -4   3      333.08      345.27      4.49 o 
  -1  -4   3      136.39      146.25      3.33 o 
   0  -4   3      241.59      246.70      3.42 o 
   1  -4   3     1159.76     1170.21     10.93 o 
   2  -4   3      665.24      692.52     10.42 o 
   3  -4   3     1000.51      997.68      9.90 o 
   4  -4   3      141.63      140.34      3.94 o 
   5  -4   3       71.72       77.89      3.71 o 
   6  -4   3        0.02       -0.11      2.39 o 
   7  -4   3        2.35       -0.67      2.86 o 
   8  -4   3       37.32       44.60      5.47 o 
  -8  -3   3       49.21       46.71      7.58 o 
  -7  -3   3      141.05      146.19     16.60 o 
  -6  -3   3       54.68       63.24      8.98 o 
  -5  -3   3       26.10       23.94      1.94 o 
  -4  -3   3       81.09       90.24      2.62 o 
  -3  -3   3      955.54      977.59     12.32 o 
  -2  -3   3     2253.32     2318.77     20.05 o 
  -1  -3   3     3477.29     3587.54     29.97 o 
   0  -3   3      416.81      420.24      6.08 o 
   1  -3   3     1970.18     1976.77     17.04 o 
   2  -3   3      516.66      504.57      5.38 o 
   3  -3   3      245.92      236.63      3.43 o 
   4  -3   3       25.52       20.27      1.51 o 
   5  -3   3        3.67        3.81      2.46 o 
   6  -3   3      104.62      105.26      4.11 o 
   7  -3   3      199.03      216.93      6.08 o 
   8  -3   3       62.94       52.23      4.12 o 
  -8  -2   3      150.48      171.11      6.23 o 
  -7  -2   3       19.18       23.37      5.46 o 
  -6  -2   3       10.44       10.88      2.96 o 
  -5  -2   3       45.16       39.50      2.67 o 
  -4  -2   3       20.52       19.96      1.56 o 
  -3  -2   3     2342.48     2317.32     20.15 o 
  -2  -2   3      809.35      840.39      8.10 o 
  -1  -2   3     1214.20     1172.66     10.53 o 
   0  -2   3     2023.51     2026.27     17.15 o 
   1  -2   3       53.98       56.18      1.32 o 
   2  -2   3      309.50      277.47      3.33 o 
   3  -2   3     1543.91     1673.57     14.72 o 
   4  -2   3      270.59      299.14      3.97 o 
   5  -2   3      646.15      670.05      9.04 o 
   6  -2   3      310.00      302.06      5.93 o 
   7  -2   3      132.55      136.45      4.77 o 
   8  -2   3      131.00      132.27      5.14 o 
   9  -2   3       20.26       22.94      3.67 o 
  -8  -1   3       50.13       51.28      4.48 o 
  -7  -1   3       20.09       22.49      3.29 o 
  -6  -1   3       29.32       26.71      4.10 o 
  -5  -1   3      479.25      494.73     15.33 o 
  -4  -1   3     1031.94      991.66      9.80 o 
  -3  -1   3     1102.05     1111.99     10.47 o 
  -2  -1   3     1075.60      937.78      8.78 o 
  -1  -1   3       64.05       70.33      2.65 o 
   0  -1   3      210.19      197.80      3.26 o 
   1  -1   3        8.83       11.30      0.98 o 
   2  -1   3      391.93      396.14      4.05 o 
   3  -1   3      642.77      618.55      7.23 o 
   4  -1   3      396.32      314.27      3.92 o 
   5  -1   3      460.82      472.62      5.47 o 
   6  -1   3      627.60      618.48      8.97 o 
   7  -1   3        5.58        3.29      2.07 o 
   8  -1   3       85.61       69.58      3.94 o 
   9  -1   3       45.10       44.89      4.36 o 
  -8   0   3       45.23       34.08      4.29 o 
  -7   0   3      112.59      103.95      5.04 o 
  -6   0   3      184.96      168.96     14.07 o 
  -5   0   3      204.29      212.11      5.11 o 
  -4   0   3      418.29      399.22      7.20 o 
  -3   0   3        3.02        4.97      0.97 o 
  -2   0   3        2.99        1.48      0.98 o 
  -1   0   3      637.15      682.25      7.68 o 
   0   0   3     7072.36     7169.42     58.03 o 
   1   0   3     1653.34     1580.43     17.02 o 
   2   0   3     4263.76     4314.06     35.26 o 
   3   0   3     1015.17     1114.50     10.29 o 
   4   0   3     2490.75     2537.40     21.53 o 
   5   0   3       31.57       32.37      1.45 o 
   6   0   3      214.97      203.20      5.22 o 
   7   0   3       55.75       60.22      3.18 o 
   8   0   3      122.73      132.54      4.81 o 
   9   0   3       70.31       72.60      4.29 o 
  10   0   3      124.38      127.90      5.95 o 
  -7   1   3       21.60       25.91      3.58 o 
  -6   1   3       54.29       55.84      3.59 o 
  -5   1   3      256.24      246.27      8.18 o 
  -4   1   3        0.57        1.57      1.72 o 
  -3   1   3       61.02       68.03      6.79 o 
  -2   1   3     1711.93     1646.65     21.28 o 
  -1   1   3       65.58       68.52      1.63 o 
   0   1   3    11746.85    11747.50     94.94 o 
   1   1   3       78.57      110.59      1.83 o 
   2   1   3     2075.67     2072.52     19.09 o 
   3   1   3      643.24      669.25      6.40 o 
   4   1   3     1016.55     1193.82     10.85 o 
   5   1   3        4.60        4.22      1.71 o 
   6   1   3      826.88      775.37      8.23 o 
   7   1   3       36.44       36.07      2.70 o 
   8   1   3      505.86      489.95     14.73 o 
   9   1   3       62.44       72.19      7.91 o 
  10   1   3       49.13       42.31      6.62 o 
  -7   2   3       16.69       16.95      3.46 o 
  -6   2   3        0.10       -2.03      2.64 o 
  -5   2   3       69.05       67.69      3.87 o 
  -4   2   3      382.58      378.89      6.95 o 
  -3   2   3      132.95      110.61      3.58 o 
  -2   2   3      361.13      325.27      4.72 o 
  -1   2   3      453.84      399.00      4.51 o 
   0   2   3     1543.38     1699.31     14.65 o 
   1   2   3      936.97      844.63     10.56 o 
   2   2   3       26.24       60.31      1.32 o 
   3   2   3        1.41        0.85      0.67 o 
   4   2   3     1280.48     1180.95     10.85 o 
   5   2   3      214.26      217.93      3.35 o 
   6   2   3     1297.55     1282.49     12.33 o 
   7   2   3      311.52      319.74      6.05 o 
   8   2   3       50.47       53.58      3.29 o 
   9   2   3      112.73      116.64      5.68 o 
  10   2   3        4.17        4.07      3.46 o 
  -7   3   3        0.04        3.19      3.56 o 
  -6   3   3       13.42       15.32      3.32 o 
  -5   3   3      105.27       97.12     10.57 o 
  -4   3   3      268.53      261.01      5.91 o 
  -3   3   3      596.94      575.71      8.58 o 
  -2   3   3       40.44       46.01      1.92 o 
  -1   3   3     1273.66     1281.13     11.86 o 
   0   3   3        8.14       13.03      1.03 o 
   1   3   3        7.00        7.19      0.83 o 
   2   3   3     1818.04     1902.75     19.30 o 
   3   3   3     2713.25     2832.47     49.26 o 
   4   3   3      974.72     1001.55      9.50 o 
   5   3   3     1747.82     1713.88     15.48 o 
   6   3   3      259.99      265.83      5.54 o 
   7   3   3      837.70      847.85     13.72 o 
   8   3   3       56.38       50.96      3.23 o 
   9   3   3       30.04       25.67      5.05 o 
  10   3   3        1.60        1.30      3.01 o 
  -6   4   3       11.11        6.42      3.70 o 
  -5   4   3      143.07      148.11      5.44 o 
  -4   4   3       71.61       63.83      3.66 o 
  -3   4   3      165.04      151.91      4.55 o 
  -2   4   3       15.90       14.14      2.07 o 
  -1   4   3      104.57      125.00      2.87 o 
   0   4   3      513.94      581.67      6.48 o 
   1   4   3      937.95      860.23      8.34 o 
   2   4   3       83.02       90.07      4.23 o 
   3   4   3     3022.13     2936.89     24.86 o 
   4   4   3      368.13      462.48      6.82 o 
   5   4   3     1103.81     1108.59     10.74 o 
   6   4   3       95.05      100.31      2.73 o 
   7   4   3       28.23       26.11      2.00 o 
   8   4   3      129.24      117.09      6.47 o 
   9   4   3       53.34       62.00      5.21 o 
  10   4   3       29.57       26.90      4.84 o 
  -5   5   3        6.45        6.67      3.25 o 
  -4   5   3       56.46       62.60      3.87 o 
  -3   5   3       31.19       35.46      7.20 o 
  -2   5   3       17.19       23.32      2.48 o 
  -1   5   3      449.59      445.80     10.16 o 
   0   5   3       43.34       50.81      2.08 o 
   1   5   3     1093.87     1054.49     10.20 o 
   2   5   3      175.08      157.96      2.56 o 
   3   5   3      246.75      247.60      4.84 o 
   4   5   3       58.25       57.61      8.59 o 
   5   5   3      266.41      243.67      5.17 o 
   6   5   3        1.01        1.42      3.38 o 
   7   5   3      460.03      430.07     14.42 o 
   8   5   3       60.19       58.99      3.50 o 
   9   5   3        8.75       11.15      4.41 o 
  10   5   3       48.81       52.32      6.00 o 
  -5   6   3       16.00       18.37      3.80 o 
  -4   6   3        3.08        2.18      3.20 o 
  -3   6   3      248.16      242.60      6.18 o 
  -2   6   3      112.51      115.01      9.01 o 
  -1   6   3      187.77      197.68      4.90 o 
   0   6   3      211.83      211.79      3.96 o 
   1   6   3       53.47       48.28      3.20 o 
   2   6   3      524.70      481.82      9.66 o 
   3   6   3      600.48      579.76      8.50 o 
   4   6   3       63.34       62.05      2.99 o 
   5   6   3       27.52       23.73      2.40 o 
   6   6   3      169.21      160.76      4.83 o 
   7   6   3      153.47      140.05      4.99 o 
   8   6   3       92.59      106.52      4.78 o 
   9   6   3       81.73       81.97      6.40 o 
  10   6   3       41.04       42.49      5.39 o 
  -4   7   3        3.14       10.02      3.66 o 
  -3   7   3       12.81       10.19      3.33 o 
  -2   7   3       20.55       20.83      4.88 o 
  -1   7   3        3.76        8.35      3.14 o 
   0   7   3      107.42       94.37      4.10 o 
   1   7   3       57.37       72.54      3.50 o 
   2   7   3        7.33       13.68      2.11 o 
   3   7   3      190.69      187.78      5.83 o 
   4   7   3      243.34      235.85      9.61 o 
   5   7   3       36.12       37.48      3.09 o 
   6   7   3      375.31      360.17      9.17 o 
   7   7   3       72.72       67.68      3.86 o 
   8   7   3        0.21        1.32      2.78 o 
   9   7   3       24.06       32.77      3.73 o 
  10   7   3        0.21       -3.44      4.55 o 
  -3   8   3        4.21        0.74      4.20 o 
  -2   8   3        6.84       -0.87      3.83 o 
  -1   8   3        6.90        5.26      3.57 o 
   0   8   3       40.39       66.57      4.78 o 
   1   8   3        1.32        3.47      2.93 o 
   2   8   3       88.17      105.02     10.56 o 
   3   8   3       35.50       32.23      2.95 o 
   4   8   3       43.62       38.92      3.18 o 
   5   8   3       38.29       36.98      4.25 o 
   6   8   3        2.21        2.35      2.49 o 
   7   8   3        4.25        7.46      3.10 o 
   8   8   3       27.00       27.44      3.79 o 
   9   8   3       21.20       20.38      3.63 o 
  -1   9   3       16.33        9.30      4.10 o 
   0   9   3       69.06       80.55      5.68 o 
   1   9   3        9.39        7.59      2.77 o 
   2   9   3       13.51        9.41      4.45 o 
   3   9   3      133.92      121.89      4.75 o 
   4   9   3      116.39       92.70      4.51 o 
   5   9   3       12.19       11.75      2.91 o 
   6   9   3       21.31       23.53      3.42 o 
   7   9   3        7.82        3.25      3.17 o 
   8   9   3        4.58        4.09      3.54 o 
   9   9   3        9.06       10.49      3.67 o 
   0  10   3       13.44       10.78      4.23 o 
   1  10   3       26.38       22.07      4.70 o 
   2  10   3        3.47        4.54      3.23 o 
   3  10   3        4.89        2.28      3.10 o 
   4  10   3        2.97        0.03      2.98 o 
   5  10   3       28.34       27.15      5.05 o 
   6  10   3       11.67       12.55      4.74 o 
   7  10   3        0.53        2.86      3.49 o 
   8  10   3       13.53        8.03      4.93 o 
   3  11   3        0.55        3.44      3.25 o 
   4  11   3       22.86       27.00      4.02 o 
   5  11   3       27.79       23.89      4.08 o 
  -2 -10   4       26.47       23.10      7.16 o 
  -5  -9   4        1.94       -3.81      6.08 o 
  -4  -9   4       16.79       15.27      5.76 o 
  -3  -9   4        0.09       -4.12      5.47 o 
  -2  -9   4        2.14        5.73      5.73 o 
  -1  -9   4       12.89        9.38      5.23 o 
   0  -9   4       37.91       49.60      6.24 o 
   1  -9   4       34.73       37.37      6.29 o 
  -6  -8   4       30.31       25.94      4.02 o 
  -5  -8   4       48.15       50.01      7.04 o 
  -4  -8   4       10.14        9.15      3.21 o 
  -3  -8   4        8.20        8.71      3.05 o 
  -2  -8   4       64.44       65.88      3.90 o 
  -1  -8   4        6.82        7.65      2.71 o 
   0  -8   4       45.07       36.49      5.71 o 
   1  -8   4        7.38        7.32      4.60 o 
   2  -8   4        0.91        5.97      4.36 o 
  -7  -7   4        2.38        2.06      4.10 o 
  -6  -7   4       11.89        8.63      6.54 o 
  -5  -7   4       11.19       11.12      4.27 o 
  -4  -7   4      270.81      282.09      6.75 o 
  -3  -7   4        3.88        9.97      2.80 o 
  -2  -7   4       13.93       14.45      2.60 o 
  -1  -7   4      171.94      192.91      5.16 o 
   0  -7   4      141.08      121.95      5.11 o 
   1  -7   4       16.91       20.18      2.56 o 
   2  -7   4       22.78       22.60      2.28 o 
   3  -7   4        6.86        6.66      3.94 o 
   4  -7   4       13.94       17.23      5.05 o 
   5  -7   4       32.08       28.86      6.50 o 
  -7  -6   4        1.24        3.54      4.07 o 
  -6  -6   4       34.49       31.04      3.59 o 
  -5  -6   4       57.79       64.14      3.94 o 
  -4  -6   4      398.36      363.14      7.17 o 
  -3  -6   4      220.21      219.11      5.33 o 
  -2  -6   4       81.34       94.72      3.76 o 
  -1  -6   4       80.46       80.51      3.40 o 
   0  -6   4       17.86       18.44      2.72 o 
   1  -6   4       60.54       62.61      2.42 o 
   2  -6   4        6.44        5.21      1.72 o 
   3  -6   4        8.29        4.48      2.20 o 
   4  -6   4       19.25       23.11      4.64 o 
   5  -6   4      116.24      120.65      4.91 o 
   6  -6   4       38.02       41.75      6.87 o 
  -8  -5   4        9.99        8.54      5.05 o 
  -7  -5   4       37.59       43.63      5.39 o 
  -6  -5   4       10.34        9.46      3.49 o 
  -5  -5   4       48.00       40.32      3.10 o 
  -4  -5   4        2.06        3.77      1.75 o 
  -3  -5   4       42.38       53.73      9.73 o 
  -2  -5   4        9.17       10.63      1.58 o 
  -1  -5   4       89.91       97.22      2.62 o 
   0  -5   4       65.66       60.23      2.29 o 
   1  -5   4      403.21      408.89      5.21 o 
   2  -5   4      279.48      279.18      6.08 o 
   3  -5   4      619.92      621.96      9.30 o 
   4  -5   4      177.91      171.22      4.64 o 
   5  -5   4       79.58       81.39      3.98 o 
   6  -5   4        0.44       -1.86      5.32 o 
   7  -5   4        8.64       11.52      3.59 o 
  -8  -4   4       10.13        8.96      5.02 o 
  -7  -4   4       48.51       48.01      3.88 o 
  -6  -4   4       64.16       80.85      3.91 o 
  -5  -4   4      114.99      108.49      3.37 o 
  -4  -4   4        4.90        7.04      1.66 o 
  -3  -4   4       94.38       89.37      2.93 o 
  -2  -4   4        1.77        1.12      1.24 o 
  -1  -4   4     1186.04     1207.27     11.50 o 
   0  -4   4      197.41      182.93      3.04 o 
   1  -4   4      337.13      342.39      4.35 o 
   2  -4   4      416.51      391.89      5.19 o 
   3  -4   4      285.73      276.75      4.17 o 
   4  -4   4        3.03        1.87      1.43 o 
   5  -4   4        1.81        0.68      4.81 o 
   6  -4   4       30.43       40.45      3.26 o 
   7  -4   4       81.70       91.94      4.79 o 
   8  -4   4       95.06       96.60      5.13 o 
  -8  -3   4       37.15       42.79      5.64 o 
  -7  -3   4        7.73        6.10      3.05 o 
  -6  -3   4        2.19        3.27      4.69 o 
  -5  -3   4       59.94       60.41      3.37 o 
  -4  -3   4       87.20       85.26      2.75 o 
  -3  -3   4        4.86        5.02      1.34 o 
  -2  -3   4      129.46      120.94      2.57 o 
  -1  -3   4     1209.24     1232.76     11.44 o 
   0  -3   4      813.36      794.09      7.77 o 
   1  -3   4      427.40      442.13      4.87 o 
   2  -3   4      675.89      723.15      7.28 o 
   3  -3   4        0.79        2.23      1.07 o 
   4  -3   4      551.29      553.33      6.33 o 
   5  -3   4      134.66      141.63      8.10 o 
   6  -3   4      306.34      307.79      7.21 o 
   7  -3   4      149.34      143.74      5.16 o 
   8  -3   4       88.17       86.59      4.53 o 
  -8  -2   4        6.03       11.18      3.63 o 
  -7  -2   4        3.52       -1.93      2.76 o 
  -6  -2   4       57.19       61.10      3.66 o 
  -5  -2   4       42.07       39.37      2.95 o 
  -4  -2   4      249.35      243.85      4.09 o 
  -3  -2   4      418.08      413.41      5.14 o 
  -2  -2   4     1668.53     1745.66     15.52 o 
  -1  -2   4      452.39      446.23      4.88 o 
   0  -2   4       20.40       18.83      1.45 o 
   1  -2   4      151.01      153.32      2.23 o 
   2  -2   4      176.58      170.34      2.61 o 
   3  -2   4      621.77      677.57      6.82 o 
   4  -2   4     1498.62     1484.26     13.53 o 
   5  -2   4      468.27      455.84      5.57 o 
   6  -2   4      514.14      504.27      7.88 o 
   7  -2   4       63.27       59.15      3.40 o 
   8  -2   4       11.70        5.96      3.66 o 
   9  -2   4       15.45       14.40      3.41 o 
  -8  -1   4        1.14        0.06      3.30 o 
  -7  -1   4       22.77       30.65      6.41 o 
  -6  -1   4      194.68      187.80      5.71 o 
  -5  -1   4      113.93      124.93     10.28 o 
  -4  -1   4      107.39       96.41      3.66 o 
  -3  -1   4      210.21      228.33      3.57 o 
  -2  -1   4      458.73      468.67      5.26 o 
  -1  -1   4      259.24      261.62      8.34 o 
   0  -1   4     1013.88     1012.39     13.82 o 
   1  -1   4       16.32       17.46      1.28 o 
   2  -1   4     3189.43     3357.73     33.58 o 
   3  -1   4     4896.40     5412.42     64.71 o 
   4  -1   4      826.71      862.82      8.39 o 
   5  -1   4      659.33      638.06      7.24 o 
   6  -1   4        1.13        2.84      2.33 o 
   7  -1   4       15.22       20.84      2.51 o 
   8  -1   4       31.69       46.35      3.50 o 
   9  -1   4       49.06       59.66      4.99 o 
  -7   0   4       70.11       75.49      6.24 o 
  -6   0   4       81.92       88.76      5.15 o 
  -5   0   4      211.57      235.72      5.82 o 
  -4   0   4        3.96        4.82      2.44 o 
  -3   0   4      227.77      235.05      3.58 o 
  -2   0   4       87.31       65.30      1.91 o 
  -1   0   4      950.51      948.62      9.65 o 
   0   0   4     1463.65     1467.43     12.70 o 
   1   0   4     1794.40     1736.59     18.98 o 
   2   0   4      623.65      651.52      8.11 o 
   3   0   4     3177.10     3321.78     27.60 o 
   4   0   4      235.01      281.29      3.56 o 
   5   0   4        0.22        1.86      1.05 o 
   6   0   4      179.36      176.88      3.39 o 
   7   0   4      158.05      161.26      4.59 o 
   8   0   4      162.73      183.62      7.17 o 
   9   0   4      174.10      178.45      6.46 o 
  10   0   4       27.95       27.07      3.98 o 
  -7   1   4       61.94       65.46      4.85 o 
  -6   1   4        5.80        2.78      5.44 o 
  -5   1   4        1.79        1.96      2.22 o 
  -4   1   4      156.42      137.41      4.14 o 
  -3   1   4      310.12      275.23      5.25 o 
  -2   1   4      318.42      350.42      6.22 o 
  -1   1   4     2390.05     2344.60     20.07 o 
   0   1   4     1255.04     1309.22     11.55 o 
   1   1   4      393.98      375.93      3.92 o 
   2   1   4        6.86        6.02      0.69 o 
   3   1   4       58.45       57.34      4.52 o 
   4   1   4      539.41      550.33      5.77 o 
   5   1   4      866.24      845.32      8.43 o 
   6   1   4     1173.40     1168.12     17.10 o 
   7   1   4      613.30      614.17      8.93 o 
   8   1   4      280.66      257.72      6.10 o 
   9   1   4      282.32      269.31      6.73 o 
  10   1   4        1.57        3.79      7.04 o 
  -7   2   4        1.24        1.55      3.63 o 
  -6   2   4       15.95       11.69      3.28 o 
  -5   2   4       50.38       53.86      3.67 o 
  -4   2   4      168.79      164.83      6.14 o 
  -3   2   4      851.23      805.36     10.76 o 
  -2   2   4      506.70      538.19      6.08 o 
  -1   2   4      647.60      654.20      6.75 o 
   0   2   4      450.51      461.81      5.00 o 
   1   2   4      181.50      163.26      2.45 o 
   2   2   4        2.90        4.08      0.71 o 
   3   2   4      493.87      415.95      4.56 o 
   4   2   4      820.03      863.72      8.39 o 
   5   2   4     2459.05     2388.51     20.81 o 
   6   2   4      682.24      671.97      7.38 o 
   7   2   4       51.10       52.61      2.86 o 
   8   2   4      108.04      120.63      4.32 o 
   9   2   4       15.37       18.91      3.08 o 
  10   2   4       11.51        1.17      3.29 o 
  -6   3   4        5.80        9.00      5.15 o 
  -5   3   4       75.34       71.46      3.99 o 
  -4   3   4      189.66      171.39      5.15 o 
  -3   3   4       82.34       76.19      5.59 o 
  -2   3   4       72.52       61.52      2.91 o 
  -1   3   4      104.99       91.01      3.43 o 
   0   3   4       11.57       11.47      1.12 o 
   1   3   4      854.21      788.46      9.74 o 
   2   3   4      556.98      530.53      5.49 o 
   3   3   4     1076.38     1031.88      9.63 o 
   4   3   4      730.04      741.76      7.50 o 
   5   3   4      238.11      272.03      3.94 o 
   6   3   4      200.60      211.50      4.90 o 
   7   3   4      261.22      238.56      4.24 o 
   8   3   4       52.93       56.66      5.87 o 
   9   3   4      289.51      275.66      6.44 o 
  10   3   4      125.55      136.68      7.76 o 
  -6   4   4        8.13        5.38      3.76 o 
  -5   4   4       11.27        9.49      3.21 o 
  -4   4   4       31.34       31.44      3.10 o 
  -3   4   4       94.96      100.61      5.06 o 
  -2   4   4       42.00       41.09      3.04 o 
  -1   4   4       75.50       78.45      3.39 o 
   0   4   4     1187.74     1180.06     12.85 o 
   1   4   4      477.95      503.92      6.12 o 
   2   4   4     1833.13     1754.87     15.48 o 
   3   4   4     1259.89     1447.24     13.06 o 
   4   4   4      561.66      560.96      6.06 o 
   5   4   4       29.07       16.81      2.05 o 
   6   4   4        2.19        3.30      1.78 o 
   7   4   4      469.82      437.63      5.99 o 
   8   4   4      408.41      428.76      8.39 o 
   9   4   4      128.42      134.72      6.84 o 
  10   4   4       86.56       73.31      6.34 o 
  -5   5   4        6.79        2.22      3.49 o 
  -4   5   4        1.60        1.82      2.90 o 
  -3   5   4        2.82        3.92      2.81 o 
  -2   5   4      184.78      200.72      5.15 o 
  -1   5   4       38.40       43.52      2.63 o 
   0   5   4     1010.75     1010.45     10.28 o 
   1   5   4       20.41       19.06      1.48 o 
   2   5   4      163.90      142.32      4.17 o 
   3   5   4       50.67       53.79      1.73 o 
   4   5   4      259.86      267.28      5.22 o 
   5   5   4      213.04      207.05     10.29 o 
   6   5   4      706.00      651.27      9.68 o 
   7   5   4      110.14      112.72      4.45 o 
   8   5   4      772.10      777.95     11.65 o 
   9   5   4       24.32       26.64      4.78 o 
  10   5   4        2.22        1.82      4.57 o 
  -4   6   4       36.91       46.25      4.28 o 
  -3   6   4       27.68       30.20      5.38 o 
  -2   6   4      193.29      171.20      5.17 o 
  -1   6   4       22.86       18.71      2.50 o 
   0   6   4       60.57       55.80      2.39 o 
   1   6   4        4.97        1.45      1.49 o 
   2   6   4       22.17       16.40      3.07 o 
   3   6   4        9.63        6.61      1.90 o 
   4   6   4     1019.42      993.89     12.92 o 
   5   6   4       56.60       60.24      3.16 o 
   6   6   4      427.31      417.62      7.64 o 
   7   6   4       73.53       81.40      7.11 o 
   8   6   4       48.67       55.29      4.29 o 
   9   6   4       28.12       22.88      3.39 o 
  10   6   4      129.00      132.13      7.82 o 
  -3   7   4       37.57       30.57      3.83 o 
  -2   7   4       13.67        2.03      2.80 o 
  -1   7   4        3.76       -0.58      3.20 o 
   0   7   4       64.01       74.60      5.02 o 
   1   7   4        9.30       17.22      2.51 o 
   2   7   4      308.04      316.73      6.29 o 
   3   7   4      986.04      972.65     12.96 o 
   4   7   4       82.13       80.99      6.90 o 
   5   7   4      129.01      125.06      4.70 o 
   6   7   4       21.53       22.33      3.57 o 
   7   7   4      110.20      111.79      5.00 o 
   8   7   4       89.18       90.27     17.84 o 
   9   7   4        2.00        0.03      2.98 o 
  10   7   4        9.40       17.15      5.50 o 
  -2   8   4        7.46        7.77      4.76 o 
  -1   8   4       27.48       39.98      5.13 o 
   0   8   4       37.67       37.21      4.33 o 
   1   8   4       99.23      102.51      7.08 o 
   2   8   4       16.58       14.74      2.64 o 
   3   8   4      618.88      549.95      9.95 o 
   4   8   4      182.76      195.04      5.64 o 
   5   8   4       44.57       42.15      3.37 o 
   6   8   4        0.97        7.36      3.81 o 
   7   8   4       37.15       38.22      3.64 o 
   8   8   4       83.02       76.60      4.69 o 
   9   8   4       15.31       27.63      5.51 o 
  -1   9   4       34.76       39.22      5.21 o 
   0   9   4        0.33        2.38      3.88 o 
   1   9   4       38.09       34.67      4.28 o 
   2   9   4       17.39       17.29      3.00 o 
   3   9   4        8.41       12.59      3.15 o 
   4   9   4      108.75      114.00      4.78 o 
   5   9   4       83.79       89.98      4.50 o 
   6   9   4        4.74        4.06      3.20 o 
   7   9   4       60.12       61.71      4.55 o 
   8   9   4       20.29       18.30      3.66 o 
   9   9   4        0.17        4.76      5.18 o 
   1  10   4        0.93        1.40      3.73 o 
   2  10   4       17.02       14.82      3.52 o 
   3  10   4       25.80       29.70      3.81 o 
   4  10   4        4.78       -0.86      2.96 o 
   5  10   4        0.92       -3.22      4.55 o 
   6  10   4       34.87       33.75      3.87 o 
   7  10   4        4.29       -0.06      3.32 o 
   8  10   4        0.91        5.25      4.00 o 
   4  11   4       12.85       14.69      3.98 o 
   5  11   4        4.06       -0.84      3.69 o 
  -4  -9   5        4.02        7.51      5.92 o 
  -3  -9   5        2.45       -1.19      6.16 o 
  -2  -9   5        1.58       11.34      5.71 o 
  -1  -9   5       30.16       31.00      6.18 o 
   0  -9   5        3.30        1.93      5.73 o 
   1  -9   5        9.78        9.41      5.73 o 
  -5  -8   5       28.20       13.13      6.45 o 
  -4  -8   5        3.49       -3.01      5.50 o 
  -3  -8   5       13.00       19.13      5.55 o 
  -2  -8   5       27.10       25.18      6.00 o 
  -1  -8   5      116.83      136.39      8.85 o 
   0  -8   5        3.01        3.94      5.10 o 
   1  -8   5      121.52      124.76      8.14 o 
   2  -8   5       60.10       59.75      6.18 o 
  -6  -7   5       10.74        9.51      5.73 o 
  -5  -7   5        1.26        1.27      5.29 o 
  -4  -7   5       12.18       21.33      5.71 o 
  -3  -7   5       57.13       52.03      5.84 o 
  -2  -7   5       31.73       40.41      5.26 o 
  -1  -7   5       23.09       25.47      5.13 o 
   0  -7   5        0.06       -0.13      4.23 o 
   1  -7   5       16.01       17.34      4.68 o 
   2  -7   5       43.07       40.55      3.67 o 
   3  -7   5      162.82      168.34      5.82 o 
   4  -7   5       27.27       21.80      5.13 o 
   5  -7   5       38.14       39.85      6.47 o 
  -5  -6   5       29.03       27.83      4.94 o 
  -4  -6   5      131.89      158.85      8.40 o 
  -3  -6   5        5.27        1.48      4.20 o 
  -2  -6   5       13.67       12.55      3.94 o 
  -1  -6   5        7.64        5.79      2.40 o 
   0  -6   5       13.14       11.19      4.95 o 
   1  -6   5      133.56      130.43      4.41 o 
   2  -6   5      556.47      572.93      9.34 o 
   3  -6   5       44.55       43.95      3.82 o 
   4  -6   5      135.79      140.85      7.58 o 
   5  -6   5       11.79       21.64      5.13 o 
   6  -6   5        3.43       -4.81      5.39 o 
  -7  -5   5        9.30        9.65      4.44 o 
  -6  -5   5       22.28       25.00      4.52 o 
  -5  -5   5       24.60       16.27      2.81 o 
  -4  -5   5      328.92      296.99      7.96 o 
  -3  -5   5        0.21        2.07      1.81 o 
  -2  -5   5       86.18      104.09      2.98 o 
  -1  -5   5       97.03       93.44      2.79 o 
   0  -5   5      702.83      755.49     10.76 o 
   1  -5   5      389.76      390.47     11.18 o 
   2  -5   5      559.45      572.57      9.50 o 
   3  -5   5       65.82       71.92      3.50 o 
   4  -5   5       42.63       45.64      3.17 o 
   5  -5   5        0.09       -2.75      3.91 o 
   6  -5   5       23.84       25.82      4.89 o 
   7  -5   5       52.00       51.27      7.08 o 
  -7  -4   5        4.16        6.32      5.01 o 
  -6  -4   5        1.39       -3.16      3.05 o 
  -5  -4   5        8.42       13.28      2.44 o 
  -4  -4   5      116.95      119.20      3.50 o 
  -3  -4   5      279.44      254.87      8.16 o 
  -2  -4   5      722.78      707.41      7.81 o 
  -1  -4   5      165.53      172.85      3.30 o 
   0  -4   5      281.72      251.92      3.81 o 
   1  -4   5      347.20      368.77      6.42 o 
   2  -4   5       62.68       55.80      5.36 o 
   3  -4   5      101.06      107.23      7.41 o 
   4  -4   5       59.08       60.38      6.12 o 
   5  -4   5      145.59      146.16      6.82 o 
   6  -4   5      304.46      323.27     10.65 o 
   7  -4   5       90.47       84.72      7.35 o 
  -7  -3   5        0.32       -4.84      3.23 o 
  -6  -3   5       15.15       16.46      3.11 o 
  -5  -3   5        2.75        0.33      2.25 o 
  -4  -3   5      554.33      546.67      6.88 o 
  -3  -3   5      351.56      366.24      5.82 o 
  -2  -3   5      251.13      233.28      4.13 o 
  -1  -3   5      504.07      498.92      5.70 o 
   0  -3   5        1.76        5.22      1.96 o 
   1  -3   5        7.36       10.13      1.19 o 
   2  -3   5      938.72     1005.59      9.75 o 
   3  -3   5      495.70      513.71      5.86 o 
   4  -3   5      798.23      825.30      8.60 o 
   5  -3   5      271.70      272.42      4.38 o 
   6  -3   5      118.24      117.79      4.23 o 
   8  -3   5        1.95        3.28      4.65 o 
  -7  -2   5       22.62       26.06      3.63 o 
  -6  -2   5      118.10      116.75     15.27 o 
  -5  -2   5      188.48      196.48      5.53 o 
  -4  -2   5      408.90      382.93      8.09 o 
  -3  -2   5      258.27      247.06      3.96 o 
  -2  -2   5       16.04       17.14      1.55 o 
  -1  -2   5      179.95      177.32      3.25 o 
   0  -2   5      311.32      304.36      3.65 o 
   1  -2   5      533.00      514.16     11.39 o 
   2  -2   5      901.36      881.44     11.20 o 
   3  -2   5      848.77      759.10      7.55 o 
   4  -2   5      340.43      324.78      4.28 o 
   5  -2   5      441.21      436.38      5.53 o 
   6  -2   5        3.31        2.47      1.83 o 
   7  -2   5       24.64       17.47      3.51 o 
   8  -2   5       45.98       53.52      3.72 o 
   9  -2   5       51.91       58.75      7.32 o 
  -7  -1   5       41.06       47.44      4.33 o 
  -6  -1   5       19.33       15.33      4.53 o 
  -5  -1   5       78.55       80.29      4.09 o 
  -4  -1   5        4.38        3.99      2.80 o 
  -3  -1   5       29.70       28.11      2.23 o 
  -2  -1   5        1.79        1.07      1.10 o 
  -1  -1   5     1516.08     1500.24     14.89 o 
   0  -1   5      688.61      672.85      6.57 o 
   1  -1   5     1643.09     1610.06     18.29 o 
   2  -1   5      344.80      327.65      5.29 o 
   3  -1   5      749.10      773.29      8.24 o 
   4  -1   5       19.07       22.49      1.45 o 
   5  -1   5        0.11        1.89      1.13 o 
   6  -1   5      221.02      217.03      3.80 o 
   7  -1   5      405.28      383.55      6.87 o 
   8  -1   5      302.01      277.47      9.17 o 
   9  -1   5      181.63      164.59      8.01 o 
  -7   0   5       11.88       20.24      5.67 o 
  -6   0   5       24.91       27.16      3.38 o 
  -5   0   5       15.71       12.70      2.78 o 
  -4   0   5       57.83       43.58      2.92 o 
  -3   0   5      636.50      635.15      8.97 o 
  -2   0   5       74.40       71.94      2.25 o 
  -1   0   5     3878.11     3819.68     31.96 o 
   0   0   5      195.68      199.46      5.58 o 
   1   0   5     1305.80     1353.00     20.12 o 
   2   0   5      202.13      201.31      3.84 o 
   3   0   5       51.12       71.43      1.61 o 
   4   0   5      319.30      350.01      4.22 o 
   5   0   5      932.08      880.81      8.78 o 
   6   0   5      461.39      473.88      5.87 o 
   7   0   5      581.21      565.32      8.42 o 
   8   0   5      123.46      121.90      4.58 o 
   9   0   5       73.25       72.37      4.17 o 
  10   0   5        5.69        7.53      3.25 o 
  -6   1   5        5.22        7.77      4.86 o 
  -5   1   5      130.17      124.66      7.24 o 
  -4   1   5      142.55      140.88      4.56 o 
  -3   1   5      281.99      254.93      5.19 o 
  -2   1   5      124.76      125.29      3.64 o 
  -1   1   5     1336.67     1352.44     12.42 o 
   0   1   5       88.51       93.31      2.45 o 
   1   1   5       49.99       43.01      1.34 o 
   2   1   5       88.71       87.73      2.98 o 
   3   1   5     1034.71      989.99      9.15 o 
   4   1   5     1383.07     1389.06     12.54 o 
   5   1   5      490.70      491.36      6.16 o 
   6   1   5      659.91      616.73      6.96 o 
   7   1   5       90.10      101.43      3.04 o 
   8   1   5       10.57       20.76      2.70 o 
   9   1   5       26.95       25.15      3.27 o 
  10   1   5       30.45       31.30      3.69 o 
  -6   2   5       24.46       18.31      3.72 o 
  -5   2   5       53.55       48.39      3.67 o 
  -4   2   5      195.86      192.44      6.95 o 
  -3   2   5        2.81        4.28      2.75 o 
  -2   2   5      169.66      171.51      4.16 o 
  -1   2   5        2.79        3.82      1.68 o 
   0   2   5      249.07      262.18      6.20 o 
   1   2   5     1498.70     1561.20     13.83 o 
   2   2   5     5111.46     5157.79     60.88 o 
   3   2   5     1002.09     1115.88     10.32 o 
   4   2   5     1873.31     1911.38     16.86 o 
   5   2   5      282.16      308.18      6.17 o 
   6   2   5      244.11      253.16      4.03 o 
   7   2   5      133.14      120.80      3.20 o 
   8   2   5        1.15        2.45      2.17 o 
   9   2   5       85.10       82.64      4.03 o 
  10   2   5       62.05       80.05      9.41 o 
  -6   3   5       48.14       47.57      5.85 o 
  -5   3   5       22.94       19.22      3.44 o 
  -4   3   5       63.60       65.11      3.68 o 
  -3   3   5        0.00       -0.90      2.29 o 
  -2   3   5       26.40       23.90      2.44 o 
  -1   3   5      141.37      164.75      3.30 o 
   0   3   5     1233.94     1153.03     10.98 o 
   1   3   5      199.72      217.52      3.26 o 
   2   3   5     1515.76     1458.95     13.08 o 
   3   3   5       60.23       90.00      2.07 o 
   4   3   5      204.61      200.10      3.18 o 
   5   3   5       21.54       24.37      3.01 o 
   6   3   5      155.46      137.71      3.96 o 
   7   3   5     1143.34     1079.84     11.14 o 
   8   3   5      110.70      111.94      3.58 o 
   9   3   5      135.23      128.94      4.96 o 
  10   3   5      161.93      170.07      9.99 o 
  -5   4   5       15.16       10.45      3.64 o 
  -4   4   5       33.16       36.41      5.18 o 
  -3   4   5       27.19       35.92      3.29 o 
  -2   4   5      314.66      310.67      9.32 o 
  -1   4   5      139.94      137.48      3.33 o 
   0   4   5      753.03      775.62      8.29 o 
   1   4   5      353.20      330.24      4.45 o 
   2   4   5      174.52      182.64      3.04 o 
   3   4   5       33.17       51.01      1.82 o 
   4   4   5      226.74      206.98      3.32 o 
   5   4   5      118.18      114.06      2.81 o 
   6   4   5      513.38      499.40      6.19 o 
   7   4   5      106.43       96.43      3.03 o 
   8   4   5       23.46       31.12      6.22 o 
   9   4   5       41.39       57.98      4.92 o 
  10   4   5       15.44       17.94      4.84 o 
  -4   5   5      129.10      136.34      8.89 o 
  -3   5   5      109.62       98.87      4.48 o 
  -2   5   5       43.61       51.50      8.43 o 
  -1   5   5       93.73       89.28      3.88 o 
   0   5   5        1.40        1.88      1.51 o 
   1   5   5        2.09       -0.51      1.31 o 
   2   5   5      498.63      480.46      5.67 o 
   3   5   5      239.79      244.82      5.66 o 
   4   5   5      183.26      174.09      3.07 o 
   5   5   5      271.19      266.64      5.58 o 
   6   5   5      421.09      412.02      7.39 o 
   7   5   5      203.69      215.08      5.57 o 
   8   5   5        6.67        8.38      2.80 o 
   9   5   5       94.98       97.21      4.77 o 
  10   5   5       38.40       33.75      5.36 o 
  -4   6   5       15.80       20.10      7.00 o 
  -3   6   5        9.13       12.23      3.33 o 
  -2   6   5        4.98        7.44      2.94 o 
  -1   6   5        4.49        1.01      2.34 o 
   0   6   5        4.71       16.25      2.28 o 
   1   6   5      311.59      321.13      4.90 o 
   2   6   5      285.06      285.27      9.18 o 
   3   6   5      217.75      199.62      4.70 o 
   4   6   5      116.62      119.34      4.16 o 
   5   6   5      335.92      306.89      6.39 o 
   6   6   5        3.69        4.04      2.47 o 
   7   6   5        8.53       12.28      2.89 o 
   8   6   5        3.52        8.02      2.84 o 
   9   6   5        1.07        2.89      3.00 o 
  10   6   5        9.54       10.89      5.05 o 
  -3   7   5        1.08        3.03      3.38 o 
  -2   7   5        1.82        1.84      3.12 o 
  -1   7   5       47.73       54.46      4.78 o 
   0   7   5        8.21       11.05      3.73 o 
   1   7   5       55.85       64.14      3.47 o 
   2   7   5       61.46       63.11      3.44 o 
   3   7   5       11.52        6.36      3.24 o 
   4   7   5        4.94        5.48      2.40 o 
   5   7   5       20.03       18.17      3.38 o 
   6   7   5        9.83       17.06      6.24 o 
   7   7   5      171.22      182.13      6.22 o 
   8   7   5        2.87        2.51      6.54 o 
   9   7   5      190.01      194.20     10.46 o 
  10   7   5       68.24       72.20      6.79 o 
  -2   8   5        0.17       -6.77      4.60 o 
  -1   8   5       51.73       60.17      5.81 o 
   0   8   5       17.08       15.78      3.94 o 
   1   8   5       26.79       21.88      3.04 o 
   2   8   5       31.70       29.46      3.16 o 
   3   8   5      130.52       96.44      4.18 o 
   4   8   5        0.80       -1.67      2.23 o 
   5   8   5       86.81       88.09      4.26 o 
   6   8   5        1.09        2.88      2.71 o 
   7   8   5       32.69       39.26      3.76 o 
   8   8   5       29.58       35.00      3.72 o 
   9   8   5        6.46        7.12      3.49 o 
   0   9   5        2.36        2.11      4.07 o 
   1   9   5       17.15       23.31      4.57 o 
   2   9   5        0.39        0.20      2.70 o 
   3   9   5        0.32        1.28      2.93 o 
   4   9   5       68.45       71.22      4.20 o 
   5   9   5        4.92        3.90      3.05 o 
   6   9   5       40.30       40.64      4.70 o 
   7   9   5        3.39        2.79      4.27 o 
   8   9   5      121.70      123.75      5.82 o 
   9   9   5        0.53        3.89      3.50 o 
   1  10   5        3.42        4.84      4.60 o 
   2  10   5        0.15       -4.72      3.15 o 
   3  10   5        0.33       -0.19      3.81 o 
   4  10   5      108.62      106.23      8.30 o 
   5  10   5        1.03       -2.64      4.55 o 
   6  10   5       18.18       14.50      3.88 o 
   7  10   5        0.03        0.92      3.76 o 
   8  10   5        4.96        4.49      3.70 o 
  -1  -9   6        3.28        1.19      5.66 o 
  -4  -8   6        3.15       10.41      6.37 o 
  -3  -8   6        7.79        9.41      6.18 o 
  -2  -8   6       19.53       11.42      6.05 o 
  -1  -8   6       71.09       79.73      7.66 o 
   0  -8   6        3.14        2.43      5.39 o 
   1  -8   6       18.78       15.49      5.71 o 
   2  -8   6       16.85       21.70      5.97 o 
  -5  -7   6      150.02      131.87      8.69 o 
  -4  -7   6        8.78       11.44      5.73 o 
  -3  -7   6       10.67       14.01      5.07 o 
  -2  -7   6        3.62       -4.92      4.73 o 
  -1  -7   6        2.12        1.27      4.78 o 
   0  -7   6       83.80       97.22      7.11 o 
   1  -7   6        7.56        5.07      4.18 o 
   2  -7   6        4.74        7.43      3.13 o 
   3  -7   6       14.24       15.45      3.40 o 
   4  -7   6       57.75       68.26      6.55 o 
  -5  -6   6       14.13       20.00      5.47 o 
  -4  -6   6       19.24       17.52      5.26 o 
  -3  -6   6        2.52        4.57      4.18 o 
  -2  -6   6        9.34       10.83      4.25 o 
  -1  -6   6       52.26       52.09      3.37 o 
   0  -6   6      222.73      231.58      5.91 o 
   1  -6   6       38.52       45.50      3.36 o 
   2  -6   6      126.45      122.92      5.02 o 
   3  -6   6       41.93       43.35      3.59 o 
   4  -6   6        2.25       -1.34      2.67 o 
   5  -6   6        1.50       -5.36      4.60 o 
  -5  -5   6        5.92       -0.29      4.28 o 
  -4  -5   6       41.82       47.70      3.62 o 
  -3  -5   6       45.56       52.12      3.43 o 
  -2  -5   6      239.71      225.68      5.79 o 
  -1  -5   6       32.50       39.59      2.98 o 
   0  -5   6       83.64       76.33      3.77 o 
   1  -5   6       50.84       52.87      3.18 o 
   2  -5   6       15.83       16.49      2.75 o 
   3  -5   6       10.38       13.50      2.54 o 
   4  -5   6       10.12       14.64      7.57 o 
   5  -5   6       72.51       69.05      6.03 o 
   6  -5   6       64.92       67.86      6.71 o 
  -6  -4   6       22.36       11.63      5.07 o 
  -5  -4   6       50.30       48.41      5.34 o 
  -4  -4   6       30.64       29.14      3.18 o 
  -3  -4   6       58.68       68.85      3.48 o 
  -2  -4   6      321.37      290.67     11.92 o 
  -1  -4   6      191.17      194.61      5.09 o 
   0  -4   6        5.95        7.26      3.48 o 
   1  -4   6       53.42       51.93      5.48 o 
   2  -4   6        4.22        5.05      2.05 o 
   3  -4   6      799.27      812.45     11.63 o 
   4  -4   6       13.50       10.52      2.48 o 
   5  -4   6      374.37      372.51     12.09 o 
   6  -4   6      106.40       98.23      6.69 o 
   7  -4   6       85.25       89.06      6.69 o 
  -6  -3   6       17.83       20.10      5.51 o 
  -5  -3   6       42.63       52.45      3.45 o 
  -4  -3   6       43.85       47.59      4.21 o 
  -3  -3   6      160.16      138.36      4.51 o 
  -2  -3   6       59.52       71.70      3.51 o 
  -1  -3   6      130.06      142.23      4.27 o 
   0  -3   6       19.11       14.86      3.00 o 
   1  -3   6      253.37      262.63      5.40 o 
   2  -3   6      107.32      110.36      3.70 o 
   3  -3   6      957.96      957.15     12.71 o 
   4  -3   6       97.67       96.42      3.95 o 
   5  -3   6      196.73      187.75      5.00 o 
   6  -3   6        5.68        3.09      3.96 o 
   7  -3   6       15.35       15.78      4.94 o 
   8  -3   6       38.86       45.85      6.61 o 
  -6  -2   6       12.25       20.21      3.45 o 
  -5  -2   6        1.12       -0.02      3.44 o 
  -4  -2   6       38.68       48.45      3.20 o 
  -3  -2   6        7.41        7.15      1.61 o 
  -2  -2   6       58.95       55.77      2.20 o 
  -1  -2   6      684.20      643.70      9.34 o 
   0  -2   6      309.58      316.06      5.81 o 
   1  -2   6      783.92      747.98     15.22 o 
   2  -2   6     1332.57     1376.35     16.57 o 
   3  -2   6      388.42      395.96      7.08 o 
   4  -2   6      105.27       97.25      5.48 o 
   5  -2   6       25.78       27.07      2.51 o 
   6  -2   6       56.66       56.86      3.24 o 
   7  -2   6       99.37      124.57      7.14 o 
   8  -2   6      117.93      126.26      7.80 o 
   9  -2   6       96.09      105.23      7.82 o 
  -6  -1   6       11.74       13.90      3.46 o 
  -5  -1   6        8.17        6.62      3.17 o 
  -4  -1   6       11.06        8.52      2.41 o 
  -3  -1   6      166.07      151.88      4.99 o 
  -2  -1   6      355.01      349.85      4.76 o 
  -1  -1   6      501.87      472.60      5.52 o 
   0  -1   6      829.60      807.39     10.72 o 
   1  -1   6      277.41      283.35      5.21 o 
   2  -1   6     1028.21     1044.41     13.04 o 
   3  -1   6      189.43      204.06      4.42 o 
   4  -1   6       13.12        9.64      1.86 o 
   5  -1   6      294.02      280.54      5.58 o 
   6  -1   6      320.59      308.84      6.08 o 
   7  -1   6       43.45       58.35      5.13 o 
   8  -1   6      233.81      235.72      8.83 o 
   9  -1   6       22.00       14.56      5.58 o 
  -6   0   6        1.04       -0.84      4.04 o 
  -5   0   6       40.97       35.59      3.47 o 
  -4   0   6       54.15       52.64      3.15 o 
  -3   0   6       78.51       72.67      3.44 o 
  -2   0   6      574.90      588.88      6.77 o 
  -1   0   6      130.22      134.60      2.71 o 
   0   0   6       14.20       15.39      1.16 o 
   1   0   6      157.41      152.74      9.62 o 
   2   0   6      330.81      300.67      5.26 o 
   3   0   6      652.93      653.13     13.23 o 
   4   0   6     1077.42     1073.85     13.36 o 
   5   0   6      472.83      453.37      7.94 o 
   6   0   6      914.22      909.59      9.38 o 
   7   0   6      156.04      161.48      3.69 o 
   8   0   6      220.05      194.42      8.09 o 
   9   0   6        0.14       -4.84      4.04 o 
  10   0   6       20.94       25.98      6.40 o 
  -6   1   6       24.86       41.14      4.22 o 
  -5   1   6       59.39       60.30      3.87 o 
  -4   1   6      160.30      154.22      4.95 o 
  -3   1   6       91.13       90.87      4.20 o 
  -2   1   6       20.42       19.57      2.13 o 
  -1   1   6      253.51      255.29      3.91 o 
   0   1   6      885.89      884.92      8.71 o 
   1   1   6        6.65        6.15      0.95 o 
   2   1   6      460.02      418.34      5.02 o 
   3   1   6      523.98      512.85      5.41 o 
   4   1   6     2017.71     1964.86     17.21 o 
   5   1   6      181.34      192.43      3.20 o 
   6   1   6        3.10        6.34      3.33 o 
   7   1   6       16.16       16.64      1.78 o 
   8   1   6       73.45       77.08      4.08 o 
   9   1   6       66.86       68.55      3.82 o 
  10   1   6      116.25      127.61      9.17 o 
  -5   2   6       57.04       63.72      4.32 o 
  -4   2   6        2.14        5.43      2.83 o 
  -3   2   6        7.78        9.21      3.91 o 
  -2   2   6      154.57      155.52      4.33 o 
  -1   2   6        2.70        2.61      1.57 o 
   0   2   6     1420.22     1408.03     13.04 o 
   1   2   6      100.85       89.70      2.27 o 
   2   2   6      596.99      564.54      5.93 o 
   3   2   6      630.89      620.55      9.10 o 
   4   2   6      112.88      130.14      2.62 o 
   5   2   6      231.73      230.29      3.81 o 
   6   2   6      174.73      159.04      3.80 o 
   7   2   6       60.00       63.65      2.48 o 
   8   2   6      268.88      270.99      4.87 o 
   9   2   6      270.06      276.87      6.41 o 
  10   2   6      133.51      137.00      8.22 o 
  -5   3   6        2.14        2.03      3.40 o 
  -4   3   6       64.89       67.75      3.92 o 
  -3   3   6       34.20       33.76      3.71 o 
  -2   3   6       56.46       55.11      4.18 o 
  -1   3   6      224.21      224.30      4.04 o 
   0   3   6      141.96      153.81      5.28 o 
   1   3   6      544.43      516.47      5.97 o 
   2   3   6      101.07      127.83      4.20 o 
   3   3   6      221.95      240.45      3.52 o 
   4   3   6      220.87      201.34      4.80 o 
   5   3   6      244.49      231.22      3.81 o 
   6   3   6      494.20      481.96      6.04 o 
   7   3   6      687.23      671.79      7.90 o 
   8   3   6      286.43      301.65      5.15 o 
   9   3   6      168.20      170.62      5.18 o 
  10   3   6        2.50        2.00      3.30 o 
  -4   4   6        2.70       -0.80      5.31 o 
  -3   4   6       86.73       93.14      4.42 o 
  -2   4   6        6.24        7.16      2.58 o 
  -1   4   6      404.51      390.61      6.86 o 
   0   4   6        3.77        6.87      1.61 o 
   1   4   6        0.24        1.95      1.36 o 
   2   4   6        0.62        1.48      1.14 o 
   3   4   6      811.51      791.56      8.14 o 
   4   4   6       58.12       59.23      2.16 o 
   5   4   6      803.86      781.09      8.40 o 
   6   4   6      474.60      480.79      6.16 o 
   7   4   6     1046.96     1073.94     16.40 o 
   8   4   6       44.71       45.73      3.37 o 
   9   4   6       40.76       47.28      4.86 o 
  10   4   6        5.87        5.29      4.25 o 
  -4   5   6       11.14       13.43      3.77 o 
  -3   5   6       45.17       43.65      3.96 o 
  -2   5   6       12.93       12.05      2.60 o 
  -1   5   6       11.10       12.11      2.57 o 
   0   5   6       25.46       21.27      2.07 o 
   1   5   6        1.52        1.29      1.56 o 
   2   5   6       33.91       29.60      1.74 o 
   3   5   6      926.80      888.39      9.11 o 
   4   5   6       97.71       84.11      2.55 o 
   5   5   6      244.00      261.39      9.95 o 
   6   5   6       66.25       77.46      6.95 o 
   7   5   6       11.96       14.64      5.43 o 
   8   5   6      254.49      232.88      6.11 o 
   9   5   6      158.56      161.53      8.83 o 
  10   5   6       15.48        7.74      4.07 o 
  -3   6   6        1.67        2.37      5.07 o 
  -2   6   6        0.04       -2.66      3.83 o 
  -1   6   6       69.88       82.36      5.40 o 
   0   6   6       25.41       24.97      2.70 o 
   1   6   6      214.45      235.67      4.42 o 
   2   6   6      799.04      736.50     14.01 o 
   3   6   6      164.07      146.13      4.31 o 
   4   6   6       82.08       77.48      8.63 o 
   5   6   6        1.70        9.20      2.33 o 
   6   6   6       36.14       29.76      4.07 o 
   7   6   6      143.30      141.14      5.22 o 
   8   6   6       48.11       47.60      3.94 o 
   9   6   6      139.94      135.49      6.42 o 
  10   6   6       39.21       49.39      6.05 o 
  -2   7   6       14.35       25.13      5.26 o 
  -1   7   6        3.59        7.08      4.31 o 
   0   7   6       64.83       63.34      5.15 o 
   1   7   6       18.89       10.64      3.29 o 
   2   7   6      377.99      351.26      6.96 o 
   3   7   6       73.08       89.79      3.95 o 
   4   7   6        0.83       -0.67      2.41 o 
   5   7   6       23.11       23.87      2.98 o 
   6   7   6       79.97       88.66      7.17 o 
   7   7   6      373.54      347.35      7.64 o 
   8   7   6       46.81       67.05      4.44 o 
   9   7   6        1.94        6.64      3.50 o 
  10   7   6       12.69       14.44      3.93 o 
  -1   8   6        2.90        1.37      4.70 o 
   0   8   6       16.82       10.65      3.99 o 
   1   8   6        0.03        0.08      3.44 o 
   2   8   6        2.74        4.41      2.53 o 
   3   8   6      136.52      140.35      5.11 o 
   4   8   6       43.09       55.75      3.52 o 
   5   8   6       14.75       14.00      6.03 o 
   6   8   6      117.02      118.20      5.07 o 
   7   8   6       15.85       18.16      3.53 o 
   8   8   6        0.21       -3.93      3.11 o 
   9   8   6        1.51        2.72      3.48 o 
   0   9   6        1.70        8.88      4.57 o 
   1   9   6        1.09       -0.55      3.70 o 
   2   9   6       18.91       27.41      4.36 o 
   3   9   6       10.41       13.47      5.34 o 
   4   9   6       41.31       38.24      3.71 o 
   5   9   6        6.68        3.70      2.96 o 
   6   9   6        5.29        2.57      2.98 o 
   7   9   6        0.02        3.29      3.74 o 
   8   9   6       34.26       33.89      4.04 o 
   9   9   6        1.84       -3.39      3.44 o 
   2  10   6       28.10       29.23      5.10 o 
   3  10   6        7.62        6.48      3.51 o 
   4  10   6        0.23        0.23      3.25 o 
   5  10   6        6.47        4.12      3.34 o 
   6  10   6       19.03       23.74      5.77 o 
   7  10   6       10.31        9.63      3.94 o 
  -2  -8   7        0.07       -4.23      5.23 o 
  -1  -8   7        4.46        5.95      6.05 o 
   0  -8   7        0.10        1.45      5.13 o 
   1  -8   7       12.36       10.20      6.29 o 
  -4  -7   7        3.23        0.21      5.97 o 
  -3  -7   7        0.01        3.20      5.73 o 
  -2  -7   7        0.23       -2.59      5.34 o 
  -1  -7   7        0.63        1.00      4.73 o 
   0  -7   7       33.30       29.68      5.73 o 
   1  -7   7       67.33       87.23      7.56 o 
   2  -7   7       74.71       74.36      4.57 o 
   3  -7   7        4.44        4.41      3.57 o 
   4  -7   7        3.66        8.61      5.18 o 
  -5  -6   7       44.09       44.00      6.53 o 
  -4  -6   7       14.06       13.19      5.52 o 
  -3  -6   7       19.35       24.60      5.18 o 
  -2  -6   7       45.14       45.59      6.13 o 
  -1  -6   7       80.29       81.24      4.24 o 
   0  -6   7      168.77      175.91      5.85 o 
   1  -6   7       68.16       73.74      4.22 o 
   2  -6   7       20.06       26.04      3.37 o 
   3  -6   7        9.81        6.50      3.08 o 
   4  -6   7        8.84       11.16      3.41 o 
   5  -6   7       25.25       33.14      5.31 o 
  -4  -5   7       76.95       78.19      4.48 o 
  -3  -5   7       59.40       55.32      3.81 o 
  -2  -5   7       33.37       40.66      3.55 o 
  -1  -5   7       47.47       44.81      6.73 o 
   0  -5   7       72.98       73.23      3.93 o 
   1  -5   7       12.04       10.60      2.82 o 
   2  -5   7       89.83       84.96      4.26 o 
   3  -5   7       35.12       39.92      4.20 o 
   4  -5   7       56.30       54.99      3.70 o 
   5  -5   7      161.15      162.52      8.43 o 
   6  -5   7       34.35       41.46      6.10 o 
  -5  -4   7       40.98       37.74      5.95 o 
  -4  -4   7       76.53       91.31      4.63 o 
  -3  -4   7       14.29       12.75      2.91 o 
  -2  -4   7       12.18       14.29      2.69 o 
  -1  -4   7        6.92        7.72      3.45 o 
   0  -4   7       16.59       13.29      2.64 o 
   1  -4   7      321.61      331.16      7.12 o 
   2  -4   7      249.80      253.41      6.16 o 
   3  -4   7      400.91      380.71      7.45 o 
   4  -4   7       73.68       81.84      4.11 o 
   5  -4   7       82.32       84.98      4.21 o 
   6  -4   7       38.31       30.58      4.92 o 
   7  -4   7        7.09       12.55      5.39 o 
  -6  -3   7       13.45       16.60      6.08 o 
  -5  -3   7       65.07       52.48      6.32 o 
  -4  -3   7        6.64        4.10      4.49 o 
  -3  -3   7        6.47        6.64      2.69 o 
  -2  -3   7        7.46        7.89      4.84 o 
  -1  -3   7      316.78      289.41      6.22 o 
   0  -3   7      141.18      160.95      7.27 o 
   1  -3   7      548.25      525.80      8.61 o 
   2  -3   7      482.27      489.83      8.26 o 
   3  -3   7      155.46      147.85      7.08 o 
   4  -3   7       67.58       71.73      3.59 o 
   5  -3   7       13.12       11.23      2.66 o 
   6  -3   7        2.21       -0.42      3.91 o 
   7  -3   7       41.34       47.96      5.87 o 
   8  -3   7       86.28      101.03      7.21 o 
  -6  -2   7        4.59        8.69      6.32 o 
  -5  -2   7        3.91        4.92      5.31 o 
  -4  -2   7        6.47        1.24      3.88 o 
  -3  -2   7       33.53       25.88      2.96 o 
  -2  -2   7      101.22      109.86      4.20 o 
  -1  -2   7      182.38      160.64      7.35 o 
   0  -2   7      294.77      287.41      5.91 o 
   1  -2   7       24.08       24.92      4.56 o 
   2  -2   7      118.69      116.79      4.09 o 
   3  -2   7        0.68        0.97      1.91 o 
   4  -2   7      188.48      196.44      5.05 o 
   5  -2   7      135.02      126.66      5.51 o 
   6  -2   7      511.75      496.21      8.56 o 
   7  -2   7      345.22      311.30     10.25 o 
   8  -2   7      180.61      160.04      8.56 o 
  -6  -1   7        7.24        6.71      6.40 o 
  -5  -1   7       18.42       19.85      5.87 o 
  -4  -1   7      111.44      138.05      8.32 o 
  -3  -1   7       57.72       63.58      5.68 o 
  -2  -1   7      516.73      505.37      8.47 o 
  -1  -1   7      116.20      134.53      4.37 o 
   0  -1   7      111.13      107.29      4.23 o 
   1  -1   7       76.95       94.42      3.41 o 
   2  -1   7       71.65       67.14      3.21 o 
   3  -1   7      369.69      352.26      6.30 o 
   4  -1   7      493.37      494.29      8.95 o 
   5  -1   7      481.23      485.08      8.08 o 
   6  -1   7      394.70      372.47      7.12 o 
   7  -1   7      103.78       95.74      6.34 o 
   8  -1   7       27.61       25.03      4.97 o 
   9  -1   7        1.76        2.59      4.78 o 
  -5   0   7       43.38       45.75      7.98 o 
  -4   0   7       52.35       47.94      5.73 o 
  -3   0   7       32.59       39.16      4.92 o 
  -2   0   7      174.24      156.97      5.27 o 
  -1   0   7        1.20        6.33      4.93 o 
   0   0   7       30.57       24.45      4.28 o 
   1   0   7        4.81        6.62      1.71 o 
   2   0   7      500.44      473.89      7.45 o 
   3   0   7     1643.51     1654.25     30.59 o 
   4   0   7      378.37      351.88      6.35 o 
   5   0   7      866.85      841.43     11.55 o 
   6   0   7      108.14      104.82      3.94 o 
   7   0   7        0.04        2.08      2.26 o 
   8   0   7       53.36       63.71      5.21 o 
   9   0   7       81.19       85.20      6.61 o 
  -5   1   7       23.62       17.17      3.45 o 
  -4   1   7        1.69        1.57      2.67 o 
  -3   1   7       16.35       22.17      2.70 o 
  -2   1   7        0.79       -1.59      1.97 o 
  -1   1   7      126.13      126.04      3.07 o 
   0   1   7      494.92      503.07     13.04 o 
   1   1   7     1526.89     1504.78     17.96 o 
   2   1   7      423.99      428.86      6.96 o 
   3   1   7      954.64      983.10     13.24 o 
   4   1   7        1.53        2.40      1.62 o 
   5   1   7       35.83       40.80      2.60 o 
   6   1   7      181.49      169.95      4.61 o 
   7   1   7      243.59      236.21      5.72 o 
   8   1   7      118.27      102.16      6.29 o 
   9   1   7      216.07      228.80      9.06 o 
  10   1   7       68.41       61.97      6.84 o 
  -5   2   7       14.79       15.15      3.73 o 
  -4   2   7        5.74        3.93      2.81 o 
  -3   2   7       35.91       39.08      3.26 o 
  -2   2   7       25.96       30.90      2.79 o 
  -1   2   7      470.11      482.71      7.01 o 
   0   2   7      238.34      236.86      6.91 o 
   1   2   7      352.14      365.86      4.72 o 
   2   2   7        9.72        8.31      2.14 o 
   3   2   7       10.38       14.90      2.00 o 
   4   2   7        6.32        3.69      1.62 o 
   5   2   7      655.80      623.62     16.97 o 
   6   2   7     1534.51     1495.92     23.24 o 
   7   2   7      519.40      513.20      8.62 o 
   8   2   7      234.95      241.91      6.05 o 
   9   2   7      122.30      134.46      7.14 o 
  10   2   7       17.01       25.87      5.34 o 
  -4   3   7       23.51       23.06      3.54 o 
  -3   3   7      110.25      115.98      4.67 o 
  -2   3   7      100.45      101.13      4.26 o 
  -1   3   7      288.53      291.25      5.82 o 
   0   3   7      418.51      447.27      5.84 o 
   1   3   7       16.03       13.06      1.59 o 
   2   3   7       36.25       43.92      1.86 o 
   3   3   7      242.44      232.43      3.80 o 
   4   3   7      145.92      139.76      3.36 o 
   5   3   7      631.40      620.63      7.11 o 
   6   3   7      223.69      227.79      4.08 o 
   7   3   7      198.32      209.32      4.12 o 
   8   3   7       79.48       82.92      3.93 o 
   9   3   7        0.02        1.29      3.51 o 
  10   3   7        2.78        0.40      4.76 o 
  -4   4   7       41.16       35.09      4.20 o 
  -3   4   7        3.81       -0.80      3.07 o 
  -2   4   7       14.66       17.73      2.86 o 
  -1   4   7        3.61        6.63      2.28 o 
   0   4   7       18.41       23.87      2.13 o 
   1   4   7      449.46      459.23      5.92 o 
   2   4   7      409.45      402.93      5.23 o 
   3   4   7      333.69      329.81      4.58 o 
   4   4   7      501.25      519.05      9.02 o 
   5   4   7      184.03      195.86      3.66 o 
   6   4   7      321.05      321.79      4.95 o 
   7   4   7      125.56      117.38      3.40 o 
   8   4   7       14.67       15.12      2.86 o 
   9   4   7       73.19       66.85      4.02 o 
  10   4   7       77.68       73.36      5.87 o 
  -3   5   7        3.89        2.06      3.47 o 
  -2   5   7        0.05       -1.12      2.61 o 
  -1   5   7        1.47        3.32      2.44 o 
   0   5   7      401.46      428.28      7.38 o 
   1   5   7      170.40      181.48      3.93 o 
   2   5   7      328.18      317.71      4.80 o 
   3   5   7       16.13       16.53      1.69 o 
   4   5   7      117.51      104.76      5.50 o 
   5   5   7        2.02       -3.03      2.02 o 
   6   5   7       51.15       47.39      3.21 o 
   7   5   7       16.79       21.44      3.07 o 
   8   5   7       48.86       49.33      3.68 o 
   9   5   7       41.05       37.64      4.27 o 
  10   5   7       38.45       54.44      5.68 o 
  -2   6   7       45.22       54.11      4.26 o 
  -1   6   7        3.58        0.32      2.97 o 
   0   6   7      131.22      137.66      4.76 o 
   1   6   7       31.23       32.40      2.42 o 
   2   6   7        0.74        1.50      2.34 o 
   3   6   7       10.41        7.48      2.34 o 
   4   6   7       19.80       20.59      2.60 o 
   5   6   7        6.99        8.97      2.48 o 
   6   6   7      223.68      236.43      6.14 o 
   7   6   7       14.27        8.01      2.97 o 
   8   6   7      109.59      114.72      4.95 o 
   9   6   7       46.11       52.52      4.34 o 
  10   6   7        1.52       -1.52      3.50 o 
  -1   7   7       12.96       12.98      4.28 o 
   0   7   7        3.62       -1.35      3.91 o 
   1   7   7        2.08        1.61      3.62 o 
   2   7   7        2.17        1.15      2.32 o 
   3   7   7        6.67        9.68      2.76 o 
   4   7   7      132.56      148.94      4.86 o 
   5   7   7       43.99       46.63      3.41 o 
   6   7   7       14.57       16.81      5.31 o 
   7   7   7       26.69       31.38      3.67 o 
   8   7   7        8.40        1.65      3.15 o 
   9   7   7       21.89       34.03      4.16 o 
  10   7   7        9.26        9.70      6.41 o 
   0   8   7       23.55       32.19      5.23 o 
   1   8   7       13.01       18.97      4.57 o 
   2   8   7        1.41       -1.49      2.72 o 
   3   8   7      168.16      167.32      5.40 o 
   4   8   7        0.62        1.88      3.90 o 
   5   8   7       54.05       52.44      3.78 o 
   6   8   7        9.41        7.01      4.56 o 
   7   8   7       97.20       91.47      4.92 o 
   8   8   7        3.09        5.51      3.41 o 
   9   8   7        0.30        1.56      3.48 o 
   1   9   7        3.48        6.74      4.04 o 
   2   9   7       14.00       10.60      4.28 o 
   3   9   7       87.49       84.57      4.59 o 
   4   9   7        9.20       18.08      4.40 o 
   5   9   7        5.51        5.54      3.35 o 
   6   9   7        1.33        5.14      3.51 o 
   7   9   7        0.30        0.97      3.54 o 
   8   9   7       35.52       35.20      4.24 o 
   4  10   7        2.66       -0.61      4.84 o 
   5  10   7        2.08        2.38      4.39 o 
   6  10   7        7.94       12.22      3.77 o 
   7  10   7       10.27       12.34      4.09 o 
  -2  -7   8       10.08        9.72      5.60 o 
  -1  -7   8       74.40       68.95      7.21 o 
   0  -7   8        7.25       10.31      6.03 o 
   1  -7   8        6.25       -1.74      4.81 o 
   2  -7   8       18.79       18.29      5.97 o 
   3  -7   8        1.11        2.59      3.65 o 
  -3  -6   8        8.14        5.29      4.89 o 
  -2  -6   8       15.07       17.68      5.66 o 
  -1  -6   8        6.15        8.80      3.24 o 
   0  -6   8        0.29       -1.84      3.16 o 
   1  -6   8        1.41       -1.24      3.15 o 
   2  -6   8       22.90       23.92      3.66 o 
   3  -6   8       16.35       18.37      3.48 o 
   4  -6   8       29.96       30.65      4.01 o 
  -4  -5   8       22.37       26.65      3.91 o 
  -3  -5   8       21.73       18.37      3.63 o 
  -2  -5   8        6.93        3.76      3.17 o 
  -1  -5   8        0.00       -4.23      2.82 o 
   0  -5   8       11.85       19.90      3.11 o 
   1  -5   8       34.49       33.88      3.39 o 
   2  -5   8      234.28      232.14      6.43 o 
   3  -5   8       26.69       26.88      3.52 o 
   4  -5   8      159.97      163.84      6.88 o 
   5  -5   8       61.22       65.59      4.40 o 
   6  -5   8       46.29       40.22      6.29 o 
  -4  -4   8       22.25       23.33      5.39 o 
  -3  -4   8        8.63        8.24      3.19 o 
  -2  -4   8       22.18       21.71      3.17 o 
  -1  -4   8       12.03       10.40      2.84 o 
   0  -4   8       38.88       45.82      5.39 o 
   1  -4   8       57.83       65.25      3.89 o 
   2  -4   8      334.81      332.88      7.23 o 
   3  -4   8        2.90        4.93      2.66 o 
   4  -4   8       76.31       68.66      4.09 o 
   5  -4   8       15.23       14.67      7.29 o 
   6  -4   8       46.76       49.81      6.00 o 
   7  -4   8       58.61       60.07      6.29 o 
  -5  -3   8        2.40        3.99      5.52 o 
  -4  -3   8        9.65        5.21      4.52 o 
  -3  -3   8       28.00       27.06      3.79 o 
  -2  -3   8      155.07      143.68      5.24 o 
  -1  -3   8      153.11      153.79      5.11 o 
   0  -3   8      110.60      109.50      4.67 o 
   1  -3   8      162.46      177.02      5.29 o 
   2  -3   8      155.32      141.38      4.93 o 
   3  -3   8       11.14        9.32      2.43 o 
   4  -3   8       40.89       47.62      4.51 o 
   5  -3   8       54.56       49.90      3.82 o 
   6  -3   8      154.12      164.25      5.61 o 
   7  -3   8       88.44       89.66      6.95 o 
   8  -3   8       56.09       56.39      6.87 o 
  -5  -2   8        0.16        8.32      5.95 o 
  -4  -2   8       44.91       47.86      6.32 o 
  -3  -2   8       84.65       82.42      6.08 o 
  -2  -2   8      119.13      107.01      4.72 o 
  -1  -2   8      196.47      213.99      5.76 o 
   0  -2   8       76.28       70.87      3.70 o 
   1  -2   8       66.28       80.05      4.07 o 
   2  -2   8      150.82      158.73     11.79 o 
   3  -2   8       94.71      100.08      4.30 o 
   4  -2   8      486.14      462.87     26.15 o 
   5  -2   8      222.49      227.49     10.69 o 
   6  -2   8       27.42       33.45      3.33 o 
   7  -2   8      160.53      154.78      7.48 o 
   8  -2   8        5.76        0.18      4.65 o 
  -5  -1   8        4.23        6.92      5.97 o 
  -4  -1   8       39.18       40.75      6.26 o 
  -3  -1   8       62.09       61.34      5.71 o 
  -2  -1   8       16.89       18.71      2.88 o 
  -1  -1   8        3.69        3.25      2.47 o 
   0  -1   8      249.61      237.03      5.71 o 
   1  -1   8      118.35      124.86      6.67 o 
   2  -1   8      300.63      270.98      5.87 o 
   3  -1   8      504.46      514.58      8.55 o 
   4  -1   8      102.64       88.78      5.02 o 
   5  -1   8      396.21      379.71     10.56 o 
   6  -1   8        9.13        9.37      2.49 o 
   7  -1   8       58.86       45.70      3.55 o 
   8  -1   8       15.59       15.14      4.81 o 
   9  -1   8       73.65       79.60      6.58 o 
  -5   0   8       11.42       15.86      5.95 o 
  -4   0   8       11.36        9.83      5.55 o 
  -3   0   8        0.07       -3.01      4.49 o 
  -2   0   8        7.32       10.91      3.91 o 
  -1   0   8      349.44      356.39     12.99 o 
   0   0   8       34.53       31.20      2.73 o 
   1   0   8      346.80      350.97      9.72 o 
   2   0   8      177.15      168.08      4.64 o 
   3   0   8      593.74      587.77      9.12 o 
   4   0   8        1.61        0.43      1.86 o 
   5   0   8       73.63       70.56      5.43 o 
   6   0   8       54.75       56.28      3.82 o 
   7   0   8      125.11      129.29      4.86 o 
   8   0   8       96.44       95.32      6.66 o 
   9   0   8      140.62      149.84      8.30 o 
  -4   1   8        1.82        4.52      5.73 o 
  -3   1   8       92.37       98.99      7.27 o 
  -2   1   8       19.66       25.58      4.84 o 
  -1   1   8      797.70      777.50     20.63 o 
   0   1   8       32.52       40.33      2.94 o 
   1   1   8      138.70      123.07      4.03 o 
   2   1   8      239.30      241.76      5.39 o 
   3   1   8       36.54       34.25      3.26 o 
   4   1   8        0.71        0.85      2.05 o 
   5   1   8       31.43       30.20      4.85 o 
   6   1   8        9.10        9.61      2.48 o 
   7   1   8      187.92      191.18      5.72 o 
   8   1   8      229.58      234.02      6.25 o 
   9   1   8       86.61       82.11      6.32 o 
  10   1   8        9.19       12.08      5.13 o 
  -4   2   8       13.16       12.50      6.13 o 
  -3   2   8       17.18        7.85      5.18 o 
  -2   2   8       10.31       14.61      4.84 o 
  -1   2   8       77.09       76.51      3.74 o 
   0   2   8        9.54       11.30      2.41 o 
   1   2   8        6.81        7.15      2.14 o 
   2   2   8        2.31        4.67      1.98 o 
   3   2   8      271.32      260.48      8.36 o 
   4   2   8      489.18      487.46      8.00 o 
   5   2   8      181.98      169.85      4.65 o 
   6   2   8      373.51      388.97      7.31 o 
   7   2   8      165.00      163.14      5.09 o 
   8   2   8      136.16      143.97      6.18 o 
   9   2   8        0.24        3.67      4.04 o 
  10   2   8        1.66        9.12      4.76 o 
  -3   3   8        1.61        6.03      5.47 o 
  -2   3   8       37.36       44.40      5.42 o 
  -1   3   8       14.31       17.63      4.44 o 
   0   3   8       57.18       55.40      6.91 o 
   1   3   8       10.77       15.12      2.52 o 
   2   3   8      473.15      473.26      7.92 o 
   3   3   8       25.99       22.35      2.39 o 
   4   3   8      413.06      419.99      7.45 o 
   5   3   8      211.73      207.64      5.12 o 
   6   3   8      606.56      634.10      9.87 o 
   7   3   8       11.82       15.23      2.71 o 
   8   3   8        6.73        6.60      3.62 o 
   9   3   8       42.85       35.84      6.03 o 
  10   3   8       95.42       91.91      6.77 o 
  -3   4   8        0.13       -1.41      3.12 o 
  -2   4   8        1.23        4.64      3.00 o 
  -1   4   8        3.98        0.78      3.82 o 
   0   4   8       14.72       25.51      2.34 o 
   1   4   8       15.67       15.64      1.93 o 
   2   4   8      470.15      492.89      8.31 o 
   3   4   8       62.36       57.79      4.56 o 
   4   4   8      107.03      106.56      5.19 o 
   5   4   8       56.37       60.72      3.33 o 
   6   4   8        1.74       -0.36      2.23 o 
   7   4   8      254.57      256.32      6.22 o 
   8   4   8       54.56       53.78      6.24 o 
   9   4   8       54.40       50.50      6.50 o 
  -2   5   8       30.35       25.46      3.71 o 
  -1   5   8        6.81        6.97      2.93 o 
   0   5   8       47.61       51.78      3.30 o 
   1   5   8      166.51      164.61      4.07 o 
   2   5   8       80.61       72.35      3.97 o 
   3   5   8        1.90        0.91      2.06 o 
   4   5   8       22.60       29.34      2.68 o 
   5   5   8       11.97        7.03      4.28 o 
   6   5   8      120.64      133.35      8.30 o 
   7   5   8      264.25      266.85     10.44 o 
   8   5   8       66.26       73.91      6.63 o 
   9   5   8      130.29      138.87      9.17 o 
  10   5   8       15.47        9.30      5.71 o 
  -1   6   8        9.12        8.05      3.30 o 
   0   6   8        5.56        2.75      3.77 o 
   1   6   8       95.54       83.33      3.42 o 
   2   6   8       28.83       42.97      4.65 o 
   3   6   8       37.80       49.52      3.16 o 
   4   6   8       26.68       35.92      3.04 o 
   5   6   8      160.45      164.39      5.68 o 
   6   6   8      256.13      263.79      6.56 o 
   7   6   8      200.47      215.18      6.28 o 
   8   6   8        6.55       14.16      5.81 o 
   9   6   8        6.90       13.93      6.18 o 
  10   6   8        3.97       -1.29      5.73 o 
   0   7   8        6.74        2.64      4.28 o 
   1   7   8        6.20       12.29      4.04 o 
   2   7   8       20.34       28.76      3.23 o 
   3   7   8       52.58       57.21      7.27 o 
   4   7   8        1.43        0.18      2.59 o 
   5   7   8      113.28      106.50      4.57 o 
   6   7   8       39.51       33.78      4.98 o 
   7   7   8       13.40        8.73      3.35 o 
   8   7   8        0.09       -0.67      3.69 o 
   9   7   8        8.20       10.32      3.57 o 
   1   8   8       22.34       41.20      5.39 o 
   2   8   8       14.18       11.50      4.02 o 
   3   8   8       33.60       31.69      3.63 o 
   4   8   8        8.93        5.02      2.76 o 
   5   8   8        0.27       -2.11      2.98 o 
   6   8   8        0.08        4.03      2.91 o 
   7   8   8       60.43       59.39      4.46 o 
   8   8   8        3.59        1.52      5.27 o 
   9   8   8       22.98       34.83      8.01 o 
   2   9   8        8.75        8.59      4.41 o 
   3   9   8        0.19       -0.92      5.75 o 
   4   9   8        1.28       -1.43      3.20 o 
   5   9   8        4.51        8.97      3.54 o 
   6   9   8        1.40        4.93      3.48 o 
   7   9   8        7.15        5.97      3.40 o 
   8   9   8       15.76       27.84      4.43 o 
  -2  -6   9        8.89        6.71      5.76 o 
  -1  -6   9       17.21       24.54      8.32 o 
   0  -6   9        4.68        8.77      4.28 o 
   1  -6   9        7.47        8.20      6.94 o 
   2  -6   9       10.73        8.31      3.67 o 
   3  -6   9       22.43       30.75      4.03 o 
  -3  -5   9        0.64        2.26      3.57 o 
  -2  -5   9        9.98       11.86      3.72 o 
  -1  -5   9        1.95        1.78      3.34 o 
   0  -5   9       60.34       57.55      5.34 o 
   1  -5   9       92.57      102.09      5.25 o 
   2  -5   9       45.25       41.87      4.09 o 
   3  -5   9       19.72       19.26      3.73 o 
   4  -5   9       20.54       22.82      6.94 o 
   5  -5   9        0.10        1.32      3.83 o 
  -3  -4   9        4.72        3.87      3.43 o 
  -2  -4   9       60.05       53.23      4.29 o 
  -1  -4   9       51.82       59.57      3.99 o 
   0  -4   9      102.77       99.47      5.00 o 
   1  -4   9       60.67       55.68      3.97 o 
   2  -4   9       40.61       45.07      3.78 o 
   3  -4   9       27.94       30.31      3.72 o 
   4  -4   9       19.07       18.66      3.46 o 
   5  -4   9        3.03        7.37      3.28 o 
   6  -4   9       46.99       59.42      6.53 o 
  -4  -3   9        8.37        8.69      5.71 o 
  -3  -3   9        8.41       13.16      3.51 o 
  -2  -3   9       33.84       25.14      3.58 o 
  -1  -3   9        4.46        4.78      2.89 o 
   0  -3   9        7.60        7.66      3.45 o 
   1  -3   9        2.26        1.75      2.71 o 
   2  -3   9        1.74        0.52      2.63 o 
   3  -3   9      151.80      158.64      5.66 o 
   4  -3   9       30.75       34.00      3.56 o 
   5  -3   9      223.82      220.67      6.33 o 
   6  -3   9      157.83      144.33      5.76 o 
   7  -3   9       83.13       75.76      6.45 o 
  -4  -2   9       13.60       19.00      6.05 o 
  -3  -2   9       27.34       27.03      5.89 o 
  -2  -2   9       23.55       26.50      3.48 o 
  -1  -2   9        0.93        4.30      2.69 o 
   0  -2   9        0.81        0.63      2.54 o 
   1  -2   9       33.87       42.71      8.14 o 
   2  -2   9      106.23       94.69      4.99 o 
   3  -2   9      174.93      167.09     13.08 o 
   4  -2   9       48.56       54.02      3.45 o 
   5  -2   9      159.96      151.04      5.38 o 
   6  -2   9       25.03       20.09      3.34 o 
   7  -2   9        4.76        2.52      3.16 o 
   8  -2   9        2.85       -1.85      4.20 o 
  -4  -1   9        2.55        5.07      5.92 o 
  -3  -1   9        0.05       -2.30      4.36 o 
  -2  -1   9        5.98       -0.41      2.77 o 
  -1  -1   9       11.73       13.96      4.37 o 
   0  -1   9       39.85       44.50      5.34 o 
   1  -1   9      167.89      169.89     10.28 o 
   2  -1   9      483.93      512.83     12.98 o 
   3  -1   9      271.64      259.30     11.48 o 
   4  -1   9      319.82      337.47      7.17 o 
   5  -1   9       67.12       65.76      3.69 o 
   6  -1   9        1.61       -0.73      2.52 o 
   7  -1   9       64.73       70.08      4.07 o 
   8  -1   9       72.02       67.65      6.29 o 
  -4   0   9        1.55        0.85      5.34 o 
  -3   0   9        1.01       -0.58      4.57 o 
  -2   0   9       22.32       22.49      4.76 o 
  -1   0   9       85.86       78.45      4.01 o 
   0   0   9      168.08      185.03      9.58 o 
   1   0   9      111.40       99.44      4.53 o 
   2   0   9      167.21      169.73      5.22 o 
   3   0   9       41.61       44.32      3.19 o 
   4   0   9       30.44       27.11      2.83 o 
   5   0   9      108.95       96.92      7.49 o 
   6   0   9      324.42      309.64      6.81 o 
   7   0   9       73.14       66.98      3.95 o 
   8   0   9      285.82      272.51      9.54 o 
   9   0   9       57.75       56.74      6.18 o 
  -3   1   9        4.17        1.45      4.55 o 
  -2   1   9       37.11       35.73      5.63 o 
  -1   1   9       68.60       66.51      3.95 o 
   0   1   9       27.62       37.11      3.31 o 
   1   1   9        0.35        0.53      2.44 o 
   2   1   9        2.22        2.58      2.83 o 
   3   1   9       34.31       24.18      2.55 o 
   4   1   9      574.76      573.73      9.29 o 
   5   1   9      694.17      636.73      9.98 o 
   6   1   9      718.07      669.02     10.49 o 
   7   1   9       87.44       91.56      6.67 o 
   8   1   9       56.06       61.63      4.08 o 
   9   1   9        2.35        4.44      4.44 o 
  -3   2   9       21.11       12.84      5.81 o 
  -2   2   9       47.27       34.49      5.36 o 
  -1   2   9      185.93      203.38      8.96 o 
   0   2   9       11.63       17.38      3.03 o 
   1   2   9        7.30        8.92      2.51 o 
   2   2   9      181.08      183.50      7.35 o 
   3   2   9      109.87      106.42      4.33 o 
   4   2   9      518.43      501.87      8.56 o 
   5   2   9      235.47      242.92      5.95 o 
   6   2   9       49.65       51.22      3.34 o 
   7   2   9       59.53       57.76      3.98 o 
   8   2   9        3.66        3.68      2.98 o 
   9   2   9       13.84       12.74      4.44 o 
  10   2   9      126.98      150.66      8.38 o 
  -3   3   9        0.44       -8.48      5.66 o 
  -2   3   9        0.66        7.66      5.26 o 
  -1   3   9        0.23       -6.03      4.28 o 
   0   3   9      217.02      230.84      6.40 o 
   1   3   9      117.58      133.69      4.95 o 
   2   3   9      142.71      146.17      4.92 o 
   3   3   9      260.35      258.66      5.93 o 
   4   3   9       64.34       64.17      3.61 o 
   5   3   9      103.93      105.39      6.34 o 
   6   3   9      282.11      283.72     12.94 o 
   7   3   9        2.88        0.24      2.56 o 
   8   3   9      132.11      130.66      5.20 o 
   9   3   9      157.99      169.28      6.34 o 
  10   3   9       41.83       44.13      5.58 o 
  -2   4   9        0.49        0.42      5.36 o 
  -1   4   9      114.08      121.09      7.98 o 
   0   4   9      103.20       98.09      6.32 o 
   1   4   9      115.77      116.46      4.88 o 
   2   4   9        1.09        2.93      5.47 o 
   3   4   9       16.70       18.66      2.60 o 
   4   4   9       17.31       19.69      3.59 o 
   5   4   9      136.66      130.23      6.42 o 
   6   4   9      139.32      134.35      4.74 o 
   7   4   9      162.59      175.69      5.49 o 
   8   4   9       50.49       38.37      6.42 o 
   9   4   9      119.24      132.92      9.25 o 
  -1   5   9       83.38       83.16      6.90 o 
   0   5   9        1.39       12.26      4.33 o 
   1   5   9        0.52        1.33      4.16 o 
   2   5   9       23.17       14.71      3.01 o 
   3   5   9       67.71       77.29      4.18 o 
   4   5   9        5.44        4.89      5.11 o 
   5   5   9      236.12      252.21     10.17 o 
   6   5   9       29.20       23.86      5.31 o 
   7   5   9       86.01       85.86      7.43 o 
   8   5   9        5.54        7.72      5.79 o 
   9   5   9        1.39        6.66      5.97 o 
  10   5   9        3.47        0.18      6.05 o 
   0   6   9        0.78       -0.77      4.36 o 
   1   6   9       12.03       19.79      4.23 o 
   2   6   9        3.51        8.40      5.21 o 
   3   6   9      157.06      179.25      9.62 o 
   4   6   9       37.15       41.62      6.40 o 
   5   6   9        9.25       16.81      5.31 o 
   6   6   9       12.45       22.59      5.58 o 
   7   6   9        0.17        8.24      5.84 o 
   8   6   9        3.02        0.90      5.21 o 
   9   6   9       36.06       39.82      7.24 o 
   2   7   9       89.61       94.98      7.80 o 
   3   7   9        1.17        2.35      4.78 o 
   4   7   9       27.32       36.52      5.97 o 
   5   7   9        0.68       -2.54      4.86 o 
   6   7   9       34.21       35.46      6.42 o 
   7   7   9       24.62       31.50      6.92 o 
   8   7   9       12.60        8.80      5.76 o 
   9   7   9       40.33       50.55      8.06 o 
   3   8   9        6.38        8.56      6.00 o 
   4   8   9        2.25        0.69      6.00 o 
   5   8   9        0.13        0.69      5.31 o 
   6   8   9        5.60       11.76      6.77 o 
   7   8   9       28.24       28.99      6.77 o 
   8   8   9        7.90       17.89      7.11 o 
   4   9   9       16.94       27.14      3.96 o 
   5   9   9        7.46        9.56      6.03 o 
   6   9   9       13.92       17.47      7.27 o 
  -1  -5  10        5.84        9.70      3.72 o 
   0  -5  10       15.01       14.89      3.83 o 
   1  -5  10       59.79       58.51      4.70 o 
   2  -5  10        2.51       -0.62      3.44 o 
   3  -5  10        7.86        3.26      3.73 o 
   4  -5  10        5.83        8.84      5.69 o 
  -2  -4  10       13.81       19.65      3.80 o 
  -1  -4  10       10.26        6.07      3.47 o 
   0  -4  10       25.09       35.34      4.99 o 
   1  -4  10       16.65       11.01      3.49 o 
   2  -4  10        4.18        5.06      3.34 o 
   3  -4  10        9.10        7.19      3.37 o 
   4  -4  10       42.21       48.71      4.28 o 
   5  -4  10       55.61       46.17      5.15 o 
  -2  -3  10       32.55       32.84      4.00 o 
  -1  -3  10        0.25       -2.94      3.05 o 
   0  -3  10        1.05        1.85      2.88 o 
   1  -3  10       48.92       37.06      3.89 o 
   2  -3  10      173.38      190.29      7.32 o 
   3  -3  10      201.95      191.19      9.86 o 
   4  -3  10       81.86       84.36      4.68 o 
   5  -3  10       43.93       43.52     10.73 o 
   6  -3  10       23.39       26.31      3.78 o 
  -3  -2  10        2.35        5.52      5.79 o 
  -2  -2  10        0.01       -2.87      3.25 o 
  -1  -2  10       60.42       46.60      4.10 o 
   0  -2  10       31.26       37.78      3.67 o 
   1  -2  10       59.91       63.13      4.26 o 
   2  -2  10      103.51      103.72      9.98 o 
   3  -2  10      117.33      116.88      5.15 o 
   4  -2  10       20.45       23.03      3.17 o 
   5  -2  10        1.89       -1.64      3.79 o 
   6  -2  10        1.59        0.90      3.99 o 
   7  -2  10       60.80       59.66      4.46 o 
  -3  -1  10        0.09       -0.69      5.07 o 
  -2  -1  10       45.90       42.15      5.71 o 
  -1  -1  10       37.25       45.93      6.45 o 
   0  -1  10       52.36       54.80      3.93 o 
   1  -1  10       61.74       67.06     10.13 o 
   2  -1  10       60.76       55.16      3.68 o 
   3  -1  10       15.02        9.68      3.13 o 
   4  -1  10      136.96      134.60      7.47 o 
   5  -1  10      151.57      145.59      5.49 o 
   6  -1  10       65.57       66.81      4.29 o 
   7  -1  10       76.26       76.50      4.34 o 
   8  -1  10       92.13       84.01      6.87 o 
  -3   0  10       17.77       14.09      6.32 o 
  -2   0  10      163.93      145.87      9.06 o 
  -1   0  10       20.74       26.42      3.49 o 
   0   0  10        9.69        7.03      2.76 o 
   1   0  10       33.37       40.58      5.56 o 
   2   0  10        4.44        5.81      2.86 o 
   3   0  10      120.35      103.81      4.84 o 
   4   0  10       29.62       24.61      3.08 o 
   5   0  10       22.81       25.51      3.27 o 
   6   0  10      147.21      141.46      5.36 o 
   7   0  10       91.83       94.94      4.84 o 
   8   0  10       46.20       33.72      5.26 o 
  -2   1  10       27.65       24.21      5.92 o 
  -1   1  10        6.41       -3.28      4.07 o 
   0   1  10        5.06        5.77      4.15 o 
   1   1  10       17.77       18.92      2.99 o 
   2   1  10      105.86      106.44      4.63 o 
   3   1  10      284.78      282.36      7.45 o 
   4   1  10       40.98       35.02      3.17 o 
   5   1  10       60.09       60.67      4.24 o 
   6   1  10       38.38       37.30      3.49 o 
   7   1  10       24.36       22.98      3.49 o 
   8   1  10        9.40        7.72      3.36 o 
   9   1  10        6.77       11.39      4.94 o 
  -2   2  10        2.98        5.87      5.71 o 
  -1   2  10       59.89       65.33      6.61 o 
   0   2  10       27.07       27.46      3.57 o 
   1   2  10       76.14       82.45      4.29 o 
   2   2  10       26.61       29.90      4.55 o 
   3   2  10      124.69      131.29      8.55 o 
   4   2  10        2.68       -0.19      2.58 o 
   5   2  10      132.75      135.85      5.09 o 
   6   2  10        6.20        7.44      2.95 o 
   7   2  10       29.93       29.62      5.01 o 
   8   2  10       62.06       61.90      6.53 o 
   9   2  10      126.87      132.22      6.59 o 
  -2   3  10        1.93        3.28      5.68 o 
  -1   3  10       13.07       26.16      5.68 o 
   0   3  10        3.50        5.60      3.96 o 
   1   3  10      115.16      122.15      5.25 o 
   2   3  10       16.83       16.07      4.25 o 
   3   3  10       20.13       16.78      2.98 o 
   4   3  10        3.92        5.47      2.76 o 
   5   3  10       11.30       11.35      2.94 o 
   6   3  10      127.13      112.63      4.69 o 
   7   3  10       29.35       27.26      4.03 o 
   8   3  10       62.63       65.62      7.51 o 
   9   3  10       64.19       68.31      4.56 o 
  -1   4  10        3.79        6.16      5.26 o 
   0   4  10       17.89       28.62      4.81 o 
   1   4  10       10.05        1.86      2.83 o 
   2   4  10        5.75       10.27      3.03 o 
   3   4  10       30.56       40.10      3.46 o 
   4   4  10        1.41        1.98      2.58 o 
   5   4  10       50.92       59.34      3.72 o 
   6   4  10      257.06      260.51      6.54 o 
   7   4  10        1.65       -2.10      3.77 o 
   8   4  10      127.47      130.99      9.28 o 
   9   4  10        0.34       -4.92      5.63 o 
   0   5  10        4.37        2.11      4.57 o 
   1   5  10       14.49       27.09      4.84 o 
   2   5  10       43.03       45.50      4.95 o 
   3   5  10       19.22       23.29      3.21 o 
   4   5  10       69.95       66.55      3.88 o 
   5   5  10       65.31       49.15      6.66 o 
   6   5  10      192.01      155.78      9.04 o 
   7   5  10       10.77       10.44      5.47 o 
   8   5  10        1.30        5.97      5.89 o 
   9   5  10       14.32        1.59      6.34 o 
   2   6  10       40.62       49.87      6.87 o 
   3   6  10        0.92        1.53      5.47 o 
   4   6  10       58.64       58.24      6.63 o 
   5   6  10       32.82       32.69      6.66 o 
   6   6  10        4.86        2.03      5.34 o 
   7   6  10        0.55       -7.51      5.81 o 
   8   6  10       15.41       18.50      6.74 o 
   9   6  10        4.96        0.87      5.76 o 
   3   7  10        1.08       -2.96      5.81 o 
   4   7  10        6.15       11.10      6.21 o 
   5   7  10        0.07       -6.98      5.79 o 
   6   7  10       61.45       75.58      8.46 o 
   7   7  10        5.07        6.92      6.61 o 
   8   7  10       21.00       10.52      6.92 o 
   4   8  10        4.76       11.84      6.71 o 
   5   8  10        5.52        8.38      6.03 o 
   6   8  10        8.12       11.47      6.34 o 
   7   8  10       32.36       29.81      7.14 o 
   1  -4  11        1.17        6.13      3.74 o 
   2  -4  11       68.93       86.47      5.48 o 
   3  -4  11        0.74       -2.16      3.51 o 
  -1  -3  11        1.88       -0.66      3.96 o 
   0  -3  11        8.98       14.19      3.61 o 
   1  -3  11        5.59       10.15      3.66 o 
   2  -3  11       48.48       48.62      9.10 o 
   3  -3  11        9.82        3.35      5.60 o 
   4  -3  11       16.99        8.58      3.81 o 
   5  -3  11        9.17        8.67      3.60 o 
  -1  -2  11        9.99       17.70      3.97 o 
   0  -2  11       27.98       21.64      3.79 o 
   1  -2  11       80.32       89.64      4.91 o 
   2  -2  11       37.21       27.75      3.65 o 
   3  -2  11       30.11       29.39      3.70 o 
   4  -2  11        7.83        9.65      3.43 o 
   5  -2  11       13.96       27.92      4.09 o 
   6  -2  11       23.53       19.39      3.79 o 
  -1  -1  11       21.81       20.82      4.04 o 
   0  -1  11        4.08        5.08      3.49 o 
   1  -1  11        8.11        1.68      3.54 o 
   2  -1  11        7.87        5.51      3.21 o 
   3  -1  11        0.99       -1.89      3.02 o 
   4  -1  11       10.79        2.15      2.94 o 
   5  -1  11      117.23      110.72      5.14 o 
   6  -1  11       41.77       44.26      4.03 o 
   7  -1  11      101.31      101.00      5.23 o 
  -1   0  11        0.23       -5.55      5.02 o 
   0   0  11        0.29       -2.99      3.26 o 
   1   0  11        0.58        4.42      3.94 o 
   2   0  11       12.25        9.86      3.13 o 
   3   0  11      119.52      125.53      5.38 o 
   4   0  11      198.67      205.57      8.75 o 
   5   0  11      204.85      200.45      6.38 o 
   6   0  11        6.57        5.13      3.30 o 
   7   0  11       14.14       11.52      3.43 o 
   8   0  11        4.05       -3.29      3.36 o 
  -1   1  11       20.13       32.24      6.05 o 
   0   1  11        4.66        1.63      3.30 o 
   1   1  11       44.70       46.54      3.91 o 
   2   1  11       55.05       56.20      3.85 o 
   3   1  11      157.09      152.75      7.23 o 
   4   1  11       72.05       79.29      4.44 o 
   5   1  11        1.27       -0.69      2.67 o 
   6   1  11        0.30        4.13      3.10 o 
   7   1  11        1.00        1.05      3.31 o 
   8   1  11       29.21       28.85      4.03 o 
  -1   2  11       57.18       48.04      6.26 o 
   0   2  11       15.56       16.28      4.78 o 
   1   2  11       20.15       20.90      3.45 o 
   2   2  11       52.19       60.40      4.61 o 
   3   2  11       51.80       38.37      3.70 o 
   4   2  11        0.06       -2.75      2.96 o 
   5   2  11       79.86       74.96      4.42 o 
   6   2  11       10.19        9.77      3.14 o 
   7   2  11      104.65       95.05      5.84 o 
   8   2  11       79.81       85.10      9.61 o 
   0   3  11        3.13        5.89      5.02 o 
   1   3  11        0.21        1.43      3.23 o 
   2   3  11        0.12       -3.73      2.88 o 
   3   3  11        7.71        5.68      3.15 o 
   4   3  11       76.60       83.61      4.58 o 
   5   3  11      134.96      120.69      9.00 o 
   6   3  11       85.03       86.77      4.72 o 
   7   3  11       29.21       31.09      4.53 o 
   8   3  11       87.06       82.13      4.69 o 
   0   4  11        3.59        1.82      5.07 o 
   1   4  11        3.45        6.34      4.70 o 
   2   4  11       31.83       38.04      5.43 o 
   3   4  11       16.05       23.20      6.28 o 
   4   4  11      146.25      147.07      5.42 o 
   5   4  11       31.36       41.28      6.26 o 
   6   4  11       79.21       73.76      4.33 o 
   7   4  11        0.46       -3.86      3.02 o 
   8   4  11       15.03       10.97      6.37 o 
   1   5  11        0.23        5.63      4.70 o 
   2   5  11       60.03       69.04      4.57 o 
   3   5  11        6.00        8.66      3.24 o 
   4   5  11        7.02        6.24      3.12 o 
   5   5  11        1.36       -2.62      5.79 o 
   6   5  11        0.09       -5.21      5.76 o 
   7   5  11        8.05        9.25      6.21 o 
   8   5  11       19.16       21.25      6.29 o 
   3   6  11        0.96       -0.87      5.92 o 
   4   6  11        4.17       13.61      6.50 o 
   5   6  11        3.11        4.15      6.32 o 
   6   6  11       27.11       30.07      6.66 o 
   7   6  11       47.30       43.05      7.77 o 
   8   6  11       25.67       32.08      7.06 o 
   4   7  11        0.19       -4.23      6.47 o 
   5   7  11        9.07        4.70      6.77 o 
   6   7  11       16.52       17.31      6.63 o 
   7   7  11       16.10       15.33      6.69 o 
   1  -2  12        8.03       -0.38      3.84 o 
   2  -2  12        2.25        6.84      3.79 o 
   3  -2  12       90.71       88.26      5.21 o 
   4  -2  12       23.08       17.36     10.52 o 
   1  -1  12        0.92       -0.30      7.40 o 
   2  -1  12       43.75       50.59      4.51 o 
   3  -1  12       57.95       59.64      4.82 o 
   4  -1  12       21.71       29.19      4.24 o 
   5  -1  12       39.30       29.94      3.99 o 
   6  -1  12       41.80       35.80      4.15 o 
   1   0  12       25.08       17.64      3.95 o 
   2   0  12      108.91      122.47      7.48 o 
   3   0  12        2.96        3.10      3.32 o 
   4   0  12       12.50       11.15      3.41 o 
   5   0  12        9.84        9.01      3.70 o 
   6   0  12        0.68        8.17      3.55 o 
   1   1  12        5.61        9.44      3.37 o 
   2   1  12       26.08       21.35      3.90 o 
   3   1  12        4.59        2.00      6.91 o 
   4   1  12        1.53       -4.27      3.50 o 
   5   1  12        4.81        2.20      3.43 o 
   6   1  12       67.38       79.25      5.69 o 
   7   1  12       35.56       37.55      4.32 o 
   1   2  12        3.50        2.70      3.80 o 
   2   2  12        0.12        0.98      3.11 o 
   3   2  12        5.41        5.10      3.30 o 
   4   2  12       21.60       28.86      3.66 o 
   5   2  12       73.68       79.68      4.66 o 
   6   2  12       30.45       40.36      4.05 o 
   7   2  12       49.56       62.07      5.48 o 
   2   3  12       10.54       16.79      3.62 o 
   3   3  12        3.80        7.74      3.53 o 
   4   3  12       10.42        6.77      3.16 o 
   5   3  12       92.54      100.79      5.17 o 
   6   3  12        1.05       -1.24      3.26 o 
   7   3  12       25.02       20.38      3.82 o 
   2   4  12        5.15        2.12      3.44 o 
   3   4  12        8.78       10.86      3.64 o 
   4   4  12       14.45       12.80      3.42 o 
   5   4  12       37.18       27.73      7.86 o 
   6   4  12       32.06       27.77      4.04 o 
   7   4  12        0.80        4.39      6.37 o 
   3   5  12        7.15        8.20      3.55 o 
   4   5  12        9.06       -5.55      5.42 o 
   5   5  12        0.85        9.33      6.63 o 
   6   5  12       17.78       31.26      6.77 o 
   7   5  12       12.13        9.91      6.90 o 
                                                 
